# Supplementary material for: Metabolic and Transcriptomic Profiling of Lilium Leaves Infected With Botrytis elliptica Reveals Different Stages of Plant Defense Mechanisms
Source: Front Plant Sci. 2021 Sep 22;12:730620. doi: 10.3389/fpls.2021.730620 (PMC8493297; doi:10.3389/fpls.2021.730620)
Supplement: Supplementary file 1 [file Table_1.XLSX]

## Sheet: S 1
Supplementary Table 1 Primers were used for qRT-PCR
Unigene ID	Unigene name	Forward primer sequence (5'-3')	Reverse primer sequence (5'-3')
	Actin	CACACTGGTGTCATGGTTGG	CACAATACCGTGCTCAATTGG
	EF1	GTTGTGGCTGTGGAGGAAGAAGAG	GACGCAGAACCAAAGAGAGTATCCC
DN143809_c2_g2	CHS	TTGTGATGGAGGCAATGAGGAGGA	CAACGAAGCACCACCGTCTCTG
DN204288_c0_g1	CSE	GCCGCCCTCTCATACATCATCTTC	CTCCGAGTCATCGCCACCAATC
DN137049_c0_g1	C4H	GCTGCCGATTCTTGGGATTACGAT	AAGACTGAACTGTCCACCCTTCTCA
DN140704_c0_g1	POD	TCTTGTTGAGCACGCCGAGGA	ACTCCGTCTACTTGTCAGGTGGTC
DN139708_c0_g1	PPO	ACACCACATCCCGTGATCCCAT	TGCGTCTCCAACCTTGACTCGTA
DN130296_c0_g1	F3'H	AACTTTCCGACTCCACCCATCCA	GTGCGATAGCCCACACATTTACCA
DN129152_c1_g2	PAL	GCCACTGAAGCATTCCGTCTAGC	GCAAGGACAGCGAGGATGTTAGC
DN132793_c5_g1	MYC2	TGGGCTAGTGTGTCGATTGTCA	AGGCTCCTTCAGAGATCATGTTGA
DN143767_c1_g3	FLS2	TCGGTTCCTTCGTCTCACTCCAA	GATCGCAGCCTGAGAATCGTCAA
DN126506_c0_g1	WRKY40	CGACAAGAGGCAGGTGAGAACAG	AACCCTTGAGCAGATGGATTCAGG

## Sheet: S 2
Supplementary Table 2. Detailed all metabolites information identified by untargeted metabolomics.
Compound code name	Compounds	Formula	Q1 (Da)	Q3(Da)	Molecular Weight (Da)	Ionization model	Class I	Class II	level	all detected metabolites accumulated at 6 hpi									all detected metabolites accumulated at 24 hpi									all detected metabolites accumulated at 48 hpi
										CK_6 h-1	CK_6 h-2	CK_6 h-3	AI_6 h-1	AI_6 h-2	AI_6 h-3	VIP	Fold_Change	Log2FC	CK_24 h-1	CK_24 h-2	CK_24 h-3	AI_24 h-1	AI_24 h-2	AI_24 h-3	VIP	Fold_Change	Log2FC	CK_48 h-1	CK_48 h-2	CK_48 h-3	AI_48 h-1	AI_48 h-2	AI_48 h-3	VIP	Fold_Change	Log2FC
CWJP002289	Luteolin-3-O-glucosyl-rhamnosyl-glucoside-glucoside	C42H46O23	919.25	757.201	918.243	[M+H]+	Flavonoids	Flavonoid	B	51226	61190	96374	59233	36986	52540	1.35963	0.712481	-0.489076	50604	40771	40380	29960	23746	43708	1.41004	0.739357	-0.435657	38471	23520	36701	30800	22087	46238	0.0605597	1.00439	0.00631582
CWJP002348	Kaempferol-3-O-rhamnosyl-sophoroside-7-O-glucoside	C43H48O24	949.26	787.21	948.254	[M+H]+	Flavonoids	Flavonols	B	158360	250400	354790	199360	243850	297240	0.0540412	0.969747	-0.0443203	160880	216940	222870	161910	136480	300630	0.238381	0.99722	-0.00401647	238390	129760	195390	163710	151570	132110	0.78703	0.793892	-0.332985
CWJP002681	Kaempferol-3-O-glucosyl-rhamnosyl-glucoside-glucoside	C42H46O23	919.23	287.056	918.243	[M+H]+	Flavonoids	Flavonols	B	201870	190690	215870	174100	176030	189410	1.90396	0.886774	-0.173361	167750	180040	139790	175040	188980	205700	1.28616	1.16846	0.224614	212590	164670	160620	179820	146770	173140	0.454068	0.929073	-0.106136
GQ512003	Fer-agmatine	C15H22O3N4	307.18	177.054	306.152	[M+H]+	Alkaloids	Phenolamine	B	18656000	18665000	16094000	13040000	13918000	15821000	2.03281	0.80088	-0.320342	15362000	15505000	14732000	15241000	25247000	12474000	0.507838	1.16147	0.215955	15965000	28525000	12461000	21294000	17191000	14894000	0.00315488	0.937279	-0.0934489
HmLn000659	3-O-Galloyl-β-D-glucose	C13H16O10	331.07	169.01	332.075	[M-H]-	Tannins	Tannin	B	181490	154900	126560	184560	174270	100690	0.194264	0.992591	-0.0107287	182870	207550	150570	208530	227480	140060	0.316759	1.06484	0.0906422	187150	173590	119670	150420	190660	196840	0.649111	1.11971	0.163125
HmLn002358	Vanillic acid-glucoside	C14H18O9	329.09	167.034	330.095	[M-H]-	Phenolic acids	Phenolic acids	B	829210	858720	1790800	932890	769310	1154800	0.561223	0.821277	-0.28406	975010	1400100	978740	658720	973630	1635000	0.391802	0.974209	-0.0376972	1168400	1038100	867710	642070	607600	556750	1.50675	0.587605	-0.767082
HmLn002835	Cis-p-coumaric acid 4-O-glucoside	C15H18O8	325.09	163.04	326.1	[M-H]-	Others	Others	A	3334700	3234200	3059400	3195000	4820400	3368300	1.21943	1.18232	0.241617	3303100	4202000	3674200	3614800	4944500	3730100	0.71293	1.0993	0.136585	3339600	5414000	3681300	3426300	4372500	3345000	0.417771	0.896171	-0.158154
Hmbn002228	Kaeperferol-3-O-[2-O-(6-O-E-feruloyl)-β-D-glucopyranosyl]-β-galactopyranoside	C37H38O19	785.2	609.15	786.201	[M-H]-	Flavonoids	Flavonols	B	1334700	2426200	3702300	1243800	2422700	1194000	1.14275	0.651262	-0.61869	1018000	1830300	1480100	1526700	1352700	2789700	0.801649	1.30974	0.389286	2399200	1737400	1641800	1424400	1550300	1237000	1.19515	0.72887	-0.456267
Hmbn002692	6'-O-feruloylsucrose	C22H30O14	517.16	175.04	518.164	[M-H]-	Phenolic acids	Phenolic acids	A	24894000	25718000	27241000	23546000	33779000	21685000	0.0182978	1.01486	0.0212826	20508000	31895000	22762000	20578000	27581000	26624000	0.0173991	0.994918	-0.00735069	28537000	24787000	23994000	25362000	28480000	24294000	0.155196	1.01058	0.0151831
Hmbn002766	Regaloside C	C18H24O11	415.13	179.03	416.132	[M-H]-	Phenolic acids	Phenolic acids	A	15161000	13800000	10762000	13347000	16291000	7337700	0.543591	0.930839	-0.103397	15551000	18449000	10384000	16055000	18116000	9384000	0.110017	0.981322	-0.0272013	15655000	16701000	13292000	14774000	15970000	10499000	0.57121	0.903501	-0.146402
Hmbn003347	Regaloside F	C19H26O11	429.14	193.05	430.148	[M-H]-	Phenolic acids	Phenolic acids	A	25314000	25470000	23635000	24611000	28406000	18398000	0.53313	0.959634	-0.0594439	26556000	31690000	20092000	22963000	28357000	18566000	0.639344	0.892109	-0.164709	26388000	30560000	27927000	26370000	27084000	19688000	0.951736	0.861761	-0.21464
Hmbn003560	RegalosideE	C20H26O12	457.14	133.03	458.142	[M-H]-	Phenolic acids	Phenolic acids	A	6708700	6127300	5086800	5519000	6820100	3427700	0.854285	0.879706	-0.184906	6768900	8781000	4306300	6609400	7584300	3784700	0.34419	0.90543	-0.143325	6577600	8916700	5698800	6608900	6526400	4440200	0.703303	0.829303	-0.270029
Hmbn005456	1-O-caffeoyl-3-O-p-coumaroylglycerol	C21H20O8	399.11	163.04	400.116	[M-H]-	Phenolic acids	Phenolic acids	A	14326000	7579100	535490	2810400	2009700	2500400	0.597805	0.326217	-1.6161	20011000	4482100	9454800	7636100	6191600	3550900	0.990271	0.51192	-0.96601	8124700	4867500	6485100	9735700	18654000	12567000	1.35437	2.10279	1.07231
Hmbn006558	27- O-（3- hydroxy- 3- methylglutaroyl）spirost- 5- ene- 3β，27- diol（isonarthogenin）- 3- O- α- L- rha-（1→2）- O-[ β- D- glu-（1→4）]- β- D- glucoside	C51H80O22	1043.51	983.48	1044.51	[M-H]-	Steroids	Steroidal saponins	A	30536	19557	10186	16673	25898	7392.4	0.542172	0.828869	-0.270784	26899	40375	8809.1	20440	59709	5520.3	0.15321	1.126	0.171202	17692	51249	20106	39646	39144	21518	0.420116	1.12646	0.171798
Hmbn006860	27- O- [（3S）- 3- O- β- D- glu- 3- methylglutaroyl]isonarthogenin- 3- O- [α- L- rha-（1→2）]- β- D- glucoside	C51H80O22	1043.51	983.48	1044.51	[M-H]-	Steroids	Steroidal saponins	A	17465	12213	6062.8	9129.4	14665	5040.7	0.605688	0.806784	-0.309746	16804	21567	4974.3	13672	33278	4124.6	0.00429461	1.17832	0.23673	13754	31059	9812.1	22945	21841	10647	0.186045	1.01479	0.0211811
Hmbp001276	Gallacetophenone	C8H8O4	169.05	65.03	168.042	[M+H]+	Others	Others	B	370460	622830	853530	616100	475490	755920	0.166937	1.00037	0.000538912	548100	426910	615440	375830	344870	341060	1.76255	0.667585	-0.582977	298930	418050	499510	358650	180210	286850	1.04272	0.678764	-0.559017
Hmbp003234	1-O-caffeoylglycerol	C12H14O6	255.09	163.03	254.079	[M-H]-	Phenolic acids	Phenolic acids	A	36886000	29520000	24994000	31759000	30714000	18753000	0.762917	0.888687	-0.170253	30435000	35118000	21919000	35055000	32341000	27432000	0.572636	1.0841	0.116492	35364000	35713000	32532000	26934000	38949000	23609000	0.782518	0.863747	-0.211319
Hmbp003696	Regaloside A	C18H24O10	401.14	147.04	400.137	[M-H]-	Phenolic acids	Phenolic acids	A	19759000	12911000	9188700	17495000	16155000	5693400	0.369856	0.93991	-0.0894059	9472900	20425000	6959300	13202000	27643000	6134400	0.330277	1.27463	0.350082	12198000	24337000	12060000	10446000	11735000	4277200	1.01859	0.544463	-0.877093
Hmbp006861	1，2-O-diferuloylglycerol	C23H24O9	445.15	177.05	444.142	[M-H]-	Phenolic acids	Phenolic acids	A	11651000	10545000	9240700	7755000	11597000	12726000	0.034683	1.0204	0.0291344	8621400	3312500	6101900	18787000	18643000	20729000	1.87277	3.22464	1.68914	13803000	9007400	10840000	38166000	48999000	46059000	1.59165	3.95906	1.98516
Hmbp007110	brownioside	C45H70O17	883.47	413.305	882.461	[M-H]-	Steroids	Steroidal saponins	A	76531	52996	22193	29944	26464	19091	1.50419	0.497621	-1.00688	63327	76584	17320	48773	125550	10177	0.121029	1.17343	0.230735	37286	106730	40551	80886	81541	41243	0.35568	1.1035	0.142089
Hmcn001296	Cistanoside F	C21H28O13	487.15	179.03	488.152	[M-H]-	Phenolic acids	Phenolic acids	B	148430	495950	737160	368600	867120	977900	1.10618	1.60228	0.68013	429030	693620	918230	272240	201680	989170	0.953288	0.716892	-0.480173	421190	936390	259960	506280	249300	172950	0.72743	0.574038	-0.800781
Hmcn001884	6-Hydroxyluteolin 5-glucoside	C21H20O12	463.09	301.03	464.095	[M-H]-	Flavonoids	Flavonoid	B	684430	466350	415750	637990	672460	1301000	1.61774	1.66703	0.737279	391050	484690	312930	951540	1024000	673960	1.8921	2.22896	1.15637	849610	532340	355820	978800	1396400	1419600	1.38341	2.18372	1.12679
Hmcp001578	Isorhamnetin-O-Hexoside-O-Hexoside	C28H32O17	641.17	479.11	640.163	[M+H]+	Flavonoids	Flavonols	A	2696600	2750500	2961600	3698300	3764400	2149800	0.645706	1.14316	0.193029	2160500	2566200	1804000	2025000	2978800	2171700	0.505351	1.09873	0.135842	3453000	1909200	2573000	2151300	2841000	2328200	0.247701	0.922535	-0.116324
Hmcp001589	Isorhamnetin-O-Hexoside-O-Hexoside-O-Rhamnoside	C34H42O21	787.23	317.06	786.221	[M+H]+	Flavonoids	Flavonols	B	452580	427740	348400	631870	502610	425960	1.52601	1.26997	0.344797	385570	377770	362000	350500	366640	430010	0.120625	1.01938	0.0276931	455640	259710	429030	356650	429200	541520	0.562827	1.1599	0.214004
Hmcp001629	Kaempferol-O-Hexoside-O-malonyl-O-Hexoside	C30H32O19	697.16	449.1	696.153	[M+H]+	Flavonoids	Flavonols	B	4256700	5076900	5271200	4172400	3232000	4117200	1.84162	0.788891	-0.342102	3724700	3036700	3370500	3314200	2377400	4320000	0.259418	0.988127	-0.0172322	4298500	2497100	3348100	2776100	2704700	2495500	0.91687	0.78633	-0.346792
Hmcp001757	Quercetin-O-rhamnoside-O-Hexoside-O-rhamnoside	C33H40O20	757.22	449.1	756.211	[M+H]+	Flavonoids	Flavonols	B	485430	540090	1307700	736340	797080	740100	0.354784	0.974413	-0.0373947	1521200	1033600	929640	1033000	816530	537240	1.27789	0.68498	-0.545867	729350	721440	955800	925620	502060	965300	0.156771	0.994345	-0.00818204
Hmcp002316	Isorhamnetin-O-Pentoside	C21H20O11	449.11	317.06	448.1	[M+H]+	Flavonoids	Flavonols	B	12878	17767	14077	12740	16669	9	1.10608	0.657797	-0.604286	6960	15644	4117.8	9894.5	18871	6589.1	0.64286	1.32306	0.403881	11688	12613	8622.9	15027	23397	21116	1.42023	1.80841	0.854724
Hmdp000626	Polygonatine A	C9H11NO2	166.08	148.075	165.069	[M+H]+	Alkaloids	Plumerane	B	11880	7151	10856	7632.2	12386	11396	0.376876	1.0511	0.0718988	8345.8	8081.2	12378	12934	9478.1	10859	0.998535	1.15505	0.20795	10187	8271.6	9865.2	9422.7	12691	14148	1.06088	1.28026	0.356432
Hmdp003288	Trillin-O-Hexoside-O-Hexoside-O-Hexoside	C51H82O23	1063.53	577.37	1062.52	[M+H]+	Steroids	Steroidal saponins	B	9249.1	8036	1848.7	6908	4020.8	4260.2	0.170277	0.793831	-0.333097	4985.8	4599	5410.9	4994	7842.3	3364.9	0.133947	1.08039	0.111552	3106.9	9275.9	8494.5	6263.2	6005.6	9300	0.229235	1.03312	0.0470108
Hmdp003400	Trillin	C33H52O8	577.37	271.206	576.357	[M+H]+	Steroids	Steroidal saponins	B	194130	144180	117670	126610	116250	107470	1.52608	0.768301	-0.380256	246360	201210	158500	185570	270560	109760	0.412276	0.933704	-0.0989628	119830	270200	166620	201860	235120	213350	0.65709	1.16829	0.224401
Hmdp003423	Neosibiricoside D	C45H72O18	901.48	739.429	900.469	[M+H]+	Steroids	Steroidal saponins	B	58130	45456	30777	36573	40287	35596	0.899276	0.836957	-0.256775	48478	56851	38418	37862	66378	31617	0.412232	0.945112	-0.0814429	63163	66796	41646	54103	55962	50305	0.181027	0.93453	-0.0976873
Hmfn00531	L-Ascorbic acid	C6H8O6	175.03	87.0088	176.033	[M-H]-	Others	Vitamin	B	2061200	2297700	2744800	2177700	2044000	4291200	0.618929	1.19838	0.26108	2448900	1744000	6365800	2835500	2381200	3205300	0.120505	0.797636	-0.326197	2497100	3992000	3578600	3594400	4896300	9486400	1.02537	1.78562	0.836426
Hmln001836	Kaempferol 3-O-β-glucosyl(1→2)(6′-O-acetyl)-β-D-galactoside	C29H32O17	651.16	489.118	652.164	[M-H]-	Flavonoids	Flavonols	B	32964	30392	40011	29072	26228	17299	1.73814	0.702342	-0.509754	30948	27221	21607	36394	22657	32669	0.684803	1.14972	0.201282	17150	37475	26033	15961	12580	4507.7	1.20682	0.409739	-1.28722
Hmln002483	Kaempferol 3-O-(6′′-O-malonyl)-glucoside	C24H22O14	533.1	489.106	534.101	[M-H]-	Flavonoids	Flavonols	A	1518600	1883800	2616700	1155900	945820	1125600	2.11189	0.53618	-0.899211	1518900	1383200	833290	883130	886760	1291100	0.90728	0.819457	-0.287261	1744200	1233800	1498300	1271000	1330100	1162500	0.996541	0.840784	-0.250193
Hmln002597	Sodium ferulate	C10H9NaO4	193.05	161.024	216.04	[M-Na]-	Others	Others	B	608140	940030	1170800	741120	1952800	573770	0.211869	1.20181	0.265211	625450	1608900	733160	657360	934790	962490	0.278917	0.86087	-0.216133	1621700	1481200	636130	898320	721310	410270	0.953441	0.542895	-0.881255
Hmmp002008	Isorhamnetin-O-Hexoside-O-rhamnoside-O-Hexoside-O-Hexoside	C40H52O26	949.25	787.2	948.247	[M+H]+	Flavonoids	Flavonols	B	165170	270990	323380	201010	234050	251830	0.386766	0.90435	-0.145047	140910	190880	206090	176890	121270	331350	0.252315	1.17035	0.226945	236010	133730	177910	154800	158440	150390	0.636756	0.846581	-0.24028
Hmmp002041	Quercetin-O-Hexoside-O-rhamnoside-O-rhamnoside-O-Hexoside	C39H50O25	919.18	757.19	918.169	[M+H]+	Flavonoids	Flavonols	B	53959	69310	82911	71670	39270	60632	1.02348	0.832147	-0.26509	58150	36167	40413	33400	30129	38923	1.35985	0.760425	-0.395123	50426	31317	45128	40069	34975	34354	0.665847	0.862277	-0.213776
Hmmp002336	Quercetin-O-feruloyl-Pentoside	C30H26O14	611.16	303.04	610.148	[M+H]+	Flavonoids	Flavonols	B	2767300	2775200	2630300	3238800	3512600	1824500	0.0385378	1.04932	0.0694577	2691800	3243500	2062200	3096200	3599700	2819900	1.04914	1.18985	0.250776	3961200	2943100	2946700	3303200	2896300	2912900	0.471486	0.925023	-0.112439
Hmpn003241	Piceid	C20H22O8	389.12	227.07	390.131	[M-H]-	Phenolic acids	Phenolic acids	B	16951	22069	14167	12498	15530	12675	1.65979	0.765281	-0.385939	21098	21075	21785	19891	28463	26094	1.05852	1.16401	0.219108	23310	36678	24055	21286	19745	18146	1.17325	0.704128	-0.506091
Hmpp002523	Delphinidin acetylglucoside	C23H23O13	507.11	303.051	507.114	[M]+	Flavonoids	Anthocyanins	B	16554	14478	6640.6	10877	14835	14297	0.453347	1.06202	0.086809	10071	17073	14051	22244	18204	10609	0.805052	1.2394	0.30964	16198	14143	18647	9	12585	12617	0.774445	0.514636	-0.958375
Hmpp002612	Luteolin-7-O-β-D-gentiobioside	C27H30O16	611.15	287.05	610.145	[M+H]+	Flavonoids	Flavonoid	A	9883100	9896500	9004400	5992300	7671200	5991300	2.22067	0.682838	-0.550385	8488800	7298600	5448100	9891500	8025400	7210500	0.98006	1.18327	0.242783	8030200	10900000	6331900	6567000	6203600	7451100	0.7825	0.800476	-0.32107
Hmpp003242	Isorhamnetin-3-O-β-D-glucoside	C22H22O12	479.11	317.06	478.101	[M+H]+	Flavonoids	Flavonols	A	3624700	4411500	4362600	3662300	6082400	2272800	0.448018	0.969247	-0.0450637	2678800	4847200	1452000	3879600	5585200	2832800	0.879729	1.36975	0.453911	5998500	4249800	2905000	4211200	7069000	6330500	0.881265	1.33888	0.421027
Hmpp003391	Luteolin-3'-O-β-D-glucoside	C21H20O11	449.1	287.05	448.091	[M+H]+	Flavonoids	Flavonoid	A	1495200	2391200	2081500	1438600	2006700	1125200	1.3376	0.765847	-0.384871	1139400	2125600	1158600	1383700	1783800	1674600	0.544173	1.09461	0.130412	1992400	1496600	1405600	1229200	1125600	959850	1.32893	0.677205	-0.562334
Hmtn001120	5-(2-Hydroxyethyl)-2-O-glucosylohenol	C14H20O8	315.11	153.056	316.116	[M-H]-	Phenolic acids	Phenolic acids	B	1724700	1353300	1073300	1455400	1082000	1349000	0.422036	0.936189	-0.0951288	1685300	1395500	1602900	1400800	1261300	1160800	1.59722	0.816214	-0.292981	1786800	1230800	1649600	1213000	1083100	1095200	1.30169	0.726624	-0.460719
Hmtn001302	Glucosyloxybenzoic acid	C13H16O8	299.08	137.024	300.085	[M-H]-	Phenolic acids	Phenolic acids	B	649340	469520	359790	537010	299610	885010	0.290693	1.16433	0.219495	689780	356760	869150	904260	426200	650320	0.230055	1.03398	0.0482045	800020	477510	779870	686200	526660	1371700	0.402022	1.25623	0.329096
Hmyn007081	LysoPG(16:1)	C22H43O9P	481.26	245.04	482.262	[M-H]-	Lipids	Glycerol ester	A	53591	68623	66625	42627	51805	81072	0.602634	0.929384	-0.105653	42759	78582	80408	67746	53439	73477	0.0501143	0.964872	-0.0515902	75796	70948	58014	76711	80835	128510	1.09541	1.39704	0.482378
Hmyn007168	LysoPG(16:0)	C22H45O9P	483.27	255.232	484.278	[M-H]-	Lipids	Glycerol ester	A	1120000	1265000	1316300	1117400	1000700	1528700	0.259391	0.985275	-0.021401	1050600	1334200	1278100	1016900	1140800	1091300	1.17973	0.887002	-0.172991	1369000	1386700	1346700	1851800	1841500	2944000	1.35485	1.61791	0.694128
Huasheng_mad1424	Ditartaroyl-hydroxylcoumarin	C17H14O13	427.06	295.049	426.028	[M+H]+	Phenolic acids	Phenolic acids	B	775770	726380	403020	668740	607010	591530	0.0510299	0.980112	-0.0289815	648910	635360	536960	621900	715050	577310	0.514913	1.05108	0.0718737	560520	593870	620010	656940	599190	641540	1.00787	1.06947	0.0968979
Huasheng_mad2085	Caffeoyl-p-coumaroyltartaric acid	C22H18O11	457.08	295.045	458.068	[M-H]-	Phenolic acids	Phenolic acids	B	540350	434480	385130	442600	646510	275590	0.206803	1.00349	0.00501962	524430	623710	309750	514830	522930	380370	0.0244689	0.972728	-0.0398921	481630	685410	440960	511460	513580	284590	0.677013	0.814447	-0.296108
Huasheng_mad2400	p-Coumaroylferuloyltartaric acid	C23H20O11	471.1	307.047	472.082	[M-H]-	Phenolic acids	Phenolic acids	B	9	13098	13464	22064	27724	18305	1.2283	2.56268	1.35765	11741	32550	12022	14791	21047	9	0.82613	0.636567	-0.651616	22593	13208	9	12424	9	11279	0.0014871	0.662161	-0.594745
Lmbp002336	Quercetin-3-O-(2-O-α-L-rhamnopyranosyl)-β-D-galactopyranoside	C27H30O16	611.16	303.048	610.153	[M+H]+	Flavonoids	Flavonols	B	172390	151800	134890	127590	156100	80270	1.30584	0.792803	-0.334966	129890	100220	96435	201050	158610	167870	1.85509	1.61549	0.691971	202430	91891	133490	101380	125560	68203	0.847654	0.689891	-0.535559
Lmbp002592	Kaempferol-3,7-di-O-β-D-glucopyranoside	C27H30O16	611.16	287.054	610.153	[M+H]+	Flavonoids	Flavonols	B	401430	457960	468520	260300	440930	417710	1.17632	0.842632	-0.247025	392500	438920	310610	351140	207750	489570	0.558343	0.918067	-0.123329	488500	328360	300940	294850	347300	253360	0.798484	0.801136	-0.319881
Lmbp003230	Kaempferol-3-O-neohesperidoside	C27H30O15	595.16	287.054	594.158	[M+H]+	Flavonoids	Flavonols	A	4384200	5679000	7269400	4519800	5455100	4871000	0.96299	0.85653	-0.223424	5139700	5161500	4076200	4581700	4806600	4700900	0.299058	0.979955	-0.0292131	4180300	4616700	4398500	5480400	5150500	5555600	1.52905	1.22667	0.294745
Lmbp003393	Quercetin-3-O-α-L-rhamnopyranoside	C21H20O11	449.11	287.053	448.1	[M+H]+	Flavonoids	Flavonols	B	3507300	3252700	6541300	2756300	4177500	4190300	0.583882	0.836317	-0.257879	3370900	3299800	3508600	4328100	1714100	2683100	0.729386	0.857161	-0.222362	2591200	4155000	3665500	5118400	2879500	3865200	0.423261	1.1394	0.188275
Lmdp003090	Dihydroquercetin(Taxifolin)	C15H12O7	305.06	231.067	304.058	[M+H]+	Flavonoids	Dihydroflavonol	B	61293	105250	68058	72684	99660	77335	0.431039	1.06427	0.0898653	81445	85693	61873	105230	77323	74288	0.743787	1.12152	0.165459	74635	87063	87331	97380	73342	89898	0.310968	1.04654	0.065634
Lmdp003509	Quercetin 3-O-β-D-xylopyranoside	C20H18O11	435.09	303.061	434.084	[M+H]+	Flavonoids	Flavonols	B	958480	851580	745240	938400	1368400	378260	0.241747	1.05078	0.0714616	819860	1112300	361090	1325100	1205100	798110	1.04751	1.45135	0.537396	1256600	833380	626360	871870	1143900	583480	0.0825436	0.956894	-0.0635687
Lmhn001650	p-Hydroxybenzoyltartaric acid	C11H10O8	269.03	137.02	270.038	[M-H]-	Phenolic acids	Phenolic acids	B	42879	41965	33363	24995	5469.5	56017	1.09881	0.731611	-0.450852	35993	17343	80046	21178	6314.9	21710	1.23663	0.368887	-1.43875	48462	7510	46148	16866	11843	58556	0.141121	0.854534	-0.22679
Lmhn002573	Sinapoylglucuronic acid	C17H20O11	399.09	205.04	400.101	[M-H]-	Phenolic acids	Phenolic acids	B	12067	7239.6	7147.2	13619	20782	8452.3	1.43741	1.61993	0.695931	15586	25189	7988.8	16756	24894	5354	0.192395	0.963912	-0.053027	11049	15406	9793	8824.4	11201	6948.6	0.965606	0.744151	-0.426332
Lmhn002683	p-Coumaroylcaffeoyltartaric acid	C22H18O11	457.08	163.04	458.085	[M-H]-	Phenolic acids	Phenolic acids	B	62944	75782	85190	69664	94426	57870	0.155187	0.991265	-0.0126579	75352	126810	62396	45682	104920	49993	0.891796	0.758227	-0.399298	59721	65275	52814	63417	45256	31779	0.884292	0.789899	-0.340259
Lmhn002926	p-Coumaroylmalic acid	C13H12O7	279.05	163.04	280.058	[M-H]-	Phenolic acids	Phenolic acids	B	9	15683	9	3579.1	6058	20424	1.49018	1.9146	0.937041	9	9	16592	34266	12826	21834	1.56885	4.14967	2.053	11902	9	9	371900	383250	542320	1.42856	108.848	6.76617
Lmhn003074	Feruloylmalic acid	C14H14O8	309.06	193.05	310.069	[M-H]-	Phenolic acids	Phenolic acids	B	51864	62679	58490	43060	26178	47237	1.82818	0.673137	-0.571027	44636	52672	57163	41845	50702	65567	0.0329526	1.02358	0.0336291	65836	38295	58317	44252	38831	39813	0.997808	0.756525	-0.40254
Lmhn003240	Benzoylmalic acid	C11H10O6	237.04	121.03	238.048	[M-H]-	Phenolic acids	Phenolic acids	B	71958	115320	146190	120630	170790	170120	1.45623	1.38406	0.468907	268970	325460	175990	332600	358060	242030	0.870734	1.21063	0.275752	562390	441310	406200	579090	557760	548030	1.15351	1.19504	0.257053
Lmhn003543	Di-p-Coumaroyltartaric acid	C22H18O10	441.08	203.04	442.09	[M-H]-	Phenolic acids	Phenolic acids	B	912930	944280	904540	874340	1376600	416150	0.510134	0.965725	-0.0503162	866500	1613100	463690	741520	1480600	520790	0.127202	0.93192	-0.101722	956360	1504500	926230	1062400	1257500	631910	0.447445	0.871489	-0.198446
Lmhn003799	Feruloylferuloyltartaric acid	C24H22O12	501.1	307.05	502.111	[M-H]-	Phenolic acids	Phenolic acids	B	23473	39275	43914	24195	75704	20996	0.04703	1.13344	0.180708	16598	76968	25158	32391	39209	43903	0.391904	0.97287	-0.0396813	61487	50512	21825	63932	68587	49303	0.872146	1.35867	0.44219
Lmhn003801	Feruloylsinapoyltartaric acid	C25H24O13	531.12	337.06	532.122	[M-H]-	Phenolic acids	Phenolic acids	B	22091	58063	119630	19699	71487	17330	1.00842	0.543167	-0.880533	16962	71279	28563	22173	27714	105740	0.277165	1.33238	0.414003	56841	65638	22565	45306	35132	24302	0.469969	0.722126	-0.469678
Lmhp002800	2'-Hydoxy,5-methoxy Genistein-4',7-O-diglucoside	C28H32O17	641.16	317.06	640.164	[M+H]+	Flavonoids	Isoflavones	B	157140	159320	192240	246140	233350	129610	0.781697	1.19737	0.259864	141900	192990	107520	155690	178800	121320	0.21149	1.03029	0.0430486	206280	153300	159700	172040	227290	176510	0.626233	1.10892	0.149155
Lmhp003217	2'-Hydoxy,5-methoxy Genistein-O-rhamnosyl-glucoside	C28H32O16	625.17	317.06	624.169	[M+H]+	Flavonoids	Isoflavones	A	8572400	8365000	9269200	10358000	12294000	3635900	0.382182	1.0031	0.0044687	7522600	8862100	4357300	7241600	8610200	4859000	0.0239632	0.998496	-0.00217173	10766000	6469400	8289100	6441700	10161000	11365000	0.310071	1.09572	0.131879
Lmln001951	Quercetin-3-arabinoylglucoside	C26H28O16	595.13	300.028	596.138	[M-H]-	Flavonoids	Flavonols	B	28437	39547	48440	59163	48095	22496	0.180626	1.1145	0.156391	34893	34348	12822	23502	22324	33391	0.00517995	0.965319	-0.0509218	57509	17144	31584	34562	23879	16251	0.534203	0.70307	-0.508261
Lmlp002133	Trans-p-Hydroxycinnamic acid	C9H8O3	165.05	147.047	164.047	[M+H]+	Phenolic acids	Phenolic acids	B	1079100	1184800	944640	1172600	1627000	679880	0.0852356	1.08444	0.116955	1359000	1795800	632260	767580	2001400	639630	0.381393	0.900068	-0.151895	1246300	1508500	1380900	1701000	1459600	843750	0.282116	0.96824	-0.0465635
Lmmn004145	3-O-(2-O-Acetyl-β-D-glucopyranosyl) oleanolic acid	C38H60O10	675.41	397.137	679.419	[M-H]-	Terpenoids	Triterpene	B	5873900	3770700	1212100	1695500	1671800	2534400	1.02572	0.5436	-0.879383	1307900	1557100	1084100	1550700	2568900	1294900	1.06857	1.37107	0.455304	1442600	1505200	2095900	2612000	2764400	3164100	1.43359	1.6933	0.759838
Lmmp000897	Gallocatechin-Gallocatechin	C30H26O14	611.14	287.054	610.132	[M+H]+	Flavonoids	Flavanols	B	7885600	8317100	9300900	7307800	8591800	7868500	1.09149	0.931951	-0.101674	6730700	8569200	7189300	8046200	6692500	8931900	0.440382	1.05253	0.0738639	6989400	6469300	5798200	7196000	5810000	3775300	0.640857	0.871443	-0.198521
Lmmp002334	Quercetin glucoside-glucoside-rhamnoside	C33H40O21	773.21	465.1	772.206	[M+H]+	Flavonoids	Flavonols	A	16785000	17297000	14606000	18328000	21047000	15842000	1.2605	1.1341	0.181546	12513000	10700000	15065000	18714000	14651000	11210000	0.882949	1.16451	0.219719	19234000	13657000	11937000	10983000	11552000	11235000	1.05893	0.753324	-0.408658
Lmmp002963	Methylquercetin glu-rha	C28H32O16	625.18	317.06	624.169	[M+H]+	Flavonoids	Flavonols	B	6288200	6976000	4281600	8549200	8664000	3576800	0.375176	1.1849	0.244764	6161600	7731800	3523300	3841100	9658500	4003000	0.178393	1.00493	0.00709795	5384500	6240200	5918200	6623400	6064200	9615500	0.985816	1.27135	0.346357
Lmmp003217	Kaempferol 3-O-β-d-(6''-O-(E)-p-coumaroyl)glucopyranoside	C30H26O13	595.14	287.06	594.137	[M+H]+	Flavonoids	Flavonols	B	1644300	2047200	3388000	1535100	2116600	1694900	1.08664	0.755223	-0.405026	2852700	3535200	1283600	2277100	1653500	2433900	0.438724	0.829629	-0.269462	1169900	1744900	2369600	2590500	1807100	3220000	0.912159	1.44153	0.527597
Lmmp003422	Kaempferol 3-O-β-d-glucopyranoside	C21H20O11	449.11	287.07	448.101	[M+H]+	Flavonoids	Flavonols	B	3065200	2209400	1987100	2161400	2931500	2256600	0.175944	1.01209	0.0173388	2502500	2003000	1589300	3532000	3566300	2217100	1.48073	1.52842	0.612039	2516000	2499800	1293100	4352800	4656000	6437600	1.46338	2.44835	1.29181
Lmmp003903	Kaempferol acetyl-glucoside	C23H22O12	491.12	287.05	490.111	[M+H]+	Flavonoids	Flavonols	A	348950	314450	265790	291860	211340	287750	1.31694	0.851225	-0.232387	353080	449100	378430	864320	913180	424190	1.59922	1.86487	0.899079	754760	265250	325490	545510	790410	779720	1.03627	1.57238	0.652952
Lmtn002796	Aromadendrin 7-glucoside	C21H22O11	449.1	287.05	450.116	[M-H]-	Others	Others	B	913810	1327600	1145500	747690	944480	524800	1.82135	0.65457	-0.61138	771590	1245900	659940	950880	954840	764440	0.145782	0.997285	-0.00392266	920860	926740	698130	594580	674940	366120	1.19984	0.642503	-0.638224
Lmtn003598	3-Prenyl-4-O-β-D-glucopyranosyloxy-4-hydroxyl-benzoic acid	C18H24O8	367.14	205.08	368.147	[M-H]-	Phenolic acids	Phenolic acids	B	12574	13476	8185.9	10549	9968	7253.8	1.16787	0.81116	-0.301941	12083	11690	4903.6	13117	10830	9618.4	0.653762	1.17048	0.227101	11588	10276	7416.7	11953	9700.9	10502	0.617979	1.09819	0.135133
Lmtp001399	5,6-Dihydroxyindole-5-O-β-glucoside	C14H17NO7	312.11	150.054	311.101	[M+H]+	Alkaloids	Plumerane	B	451650	438560	334410	519430	334310	454770	0.388274	1.0685	0.0955908	377270	289850	350940	488270	258240	435310	0.588777	1.16085	0.215188	569000	285850	408600	440010	273770	197550	0.806511	0.721303	-0.471323
Lmyn000239	Cordycepic acid	C6H14O6	181.07	59.0142	182.079	[M-H]-	Others	Saccharides and Alcohols	A	151530	158790	177600	172660	209500	158830	1.14626	1.10877	0.148957	149170	211600	125760	337250	233580	244500	1.68673	1.67581	0.744855	170590	159220	138930	388610	636200	588510	1.57729	3.44182	1.78317
Lmyn001226	Quercetin 3-O-β-D-sophoroside	C27H30O17	625.14	301.055	626.149	[M-H]-	Flavonoids	Flavonols	B	59145	67046	74593	70364	64436	63694	0.136088	0.988595	-0.0165489	80572	69894	74626	57095	55936	67849	1.77458	0.803583	-0.315482	66803	89948	82641	55126	50789	50450	1.49344	0.653176	-0.614457
Lmzp002365	Hesperetin-7-O-glucoside	C22H24O11	465.14	303.09	464.131	[M+H]+	Flavonoids	Flavonoid	B	311730	340660	407420	288740	607740	231780	0.0671273	1.06459	0.0902939	277820	454240	167620	439290	362490	409100	1.06964	1.3459	0.428572	457040	223700	133670	289830	515050	247460	0.639701	1.29215	0.369774
Qingke_Rfmb087-1-1	13-Oxo-9-hydroxy-10-octadecenoic acid	C18H32O4	311.22	293.213	312.208	[M-H]-	Lipids	Free fatty acids	B	13734	17113	16673	16021	22071	15895	1.01698	1.13609	0.184077	8530.2	18611	11156	12663	59808	20139	1.15922	2.41819	1.27393	13413	27293	14303	34645	43339	49312	1.43243	2.31409	1.21045
Qingke_Rfmb089-2-3	9,10-Dihydroxy-12-octadecenoic acid	C18H34O4	313.24	295.233	314.222	[M-H]-	Lipids	Free fatty acids	A	885590	1146700	1192600	863260	1114700	704980	1.2592	0.831948	-0.265435	955640	1175800	523100	469440	671830	526120	1.36763	0.628128	-0.67087	593440	1289000	459430	866500	590170	639000	0.0137709	0.89487	-0.160249
Qingke_Rfmb091-1-1	9-Hydroxy-10,12-octadecadienoic acid	C18H32O3	295.23	195.139	296.214	[M-H]-	Lipids	Free fatty acids	A	233140	335710	373040	211760	450270	280330	0.130355	1.0005	0.000719721	179970	278440	199280	196630	351230	290490	0.928091	1.27469	0.350145	317750	535460	286970	527540	851840	860550	1.3385	1.96454	0.974192
Qingke_Rfmb262-der01-3	Syringaresinol-Hex	C28H36O13	579.21	417.158	580.186	[M-H]-	Lignans and Coumarins	Lignans	B	427740	371790	341980	491690	539610	698530	2.09206	1.51539	0.599687	464940	685710	459640	430030	767840	569380	0.33356	1.09747	0.134186	567670	572910	429720	1363500	1506800	2551100	1.54673	3.45246	1.78763
Qingke_Rfmb319-1-2	Pipecolic acid	C6H11NO2	130.09	84.0843	129.07	[M+H]+	Amino acids and derivatives	Amino acids and derivatives	B	829130	994240	1180600	1021200	1233800	797080	0.0833711	1.01602	0.0229224	741610	866440	633950	1114900	1052900	909900	1.71823	1.37275	0.457066	773240	801530	539830	3194800	3021100	3566700	1.61287	4.62622	2.20983
Qingke_Rfmb320-1-3	1,2-N-Methylpipecolic acid	C7H13NO2	144.1	84.0813	143.085	[M+H]+	Amino acids and derivatives	Amino acids and derivatives	B	737280	827060	899790	673620	899220	699220	0.893432	0.922054	-0.117077	518810	578560	408740	635970	737820	542220	1.35719	1.27216	0.347278	663550	676810	583420	757260	666560	621830	0.641551	1.06335	0.0886155
YC512118	Octadecenoic amide	C18H35NO	282.28	247.243	281.249	[M+H]+	Others	Others	A	280340	257720	432610	391130	278210	187650	0.60187	0.882885	-0.179703	319740	426260	262030	425100	479520	303360	0.879846	1.19836	0.261058	260380	255990	225450	272700	240480	259620	0.600691	1.04176	0.0590259
Zmhn001926	Salicylic acid O-glycoside	C13H16O8	299.08	137.025	300.084	[M-H]-	Phenolic acids	Phenolic acids	B	669170	460590	379900	570050	206180	911220	0.0801156	1.11777	0.160621	691970	319750	867770	890120	445400	684370	0.3865	1.0747	0.103935	768490	434720	756440	715910	503900	1326900	0.481448	1.29957	0.378039
Zmhn002422	Feruloyl glucose	C16H20O9	355.1	193.052	356.11	[M-H]-	Phenolic acids	Phenolic acids	A	1260600	1466700	1855200	1213900	1434900	1647500	0.464394	0.937545	-0.0930401	1304600	1444700	1749500	1150600	1419200	2678800	0.295752	1.16667	0.222392	1150700	1223300	1418100	1306800	1159400	989010	0.745824	0.91116	-0.134224
Zmhn003534	Naringenin-O-glucoside	C21H22O10	433.11	271.059	434.121	[M-H]-	Flavonoids	Flavonoid	B	357060	463570	510590	292060	432430	282920	1.55322	0.756757	-0.402098	287060	427620	274180	441200	354780	412090	1.18507	1.22168	0.288866	485980	301900	206310	335100	324090	230830	0.136147	0.895221	-0.159684
Zmhp003514	6,7,8-Tetrahydroxy-5-methoxyflavone	C16H12O6	301.07	286.054	300.063	[M+H]+	Flavonoids	Flavonoid	B	41687	31647	32583	34654	30331	104360	0.902153	1.59885	0.677031	68865	41723	17336	45943	58869	25556	0.180498	1.01911	0.0273028	224850	19405	93992	409240	784180	755060	1.32407	5.76052	2.5262
mws0005	Tryptamine	C10H12N2	161.1	144	160.091	[M+H]+	Alkaloids	Plumerane	B	9	9	9	7856	9	9	1.06642	291.63	8.18799	6143.5	9333.9	7541.3	35955	39462	21411	2.00077	4.20649	2.07262	10969	6135.8	9017.8	28790	29942	29111	1.5617	3.36272	1.74963
mws0011	Syringin	C17H24O9	371.1	209	372.122	[M-H]-	Phenolic acids	Phenolic acids	B	20875	4371.9	15674	21767	109500	1151.1	0.215698	3.23595	1.69419	22414	117850	13201	117410	313280	12380	0.745727	2.88711	1.52962	31655	80711	9041.5	34243	74047	46994	0.672618	1.27903	0.355052
mws0014	Ferulic acid	C10H10O4	193.06	134.01	194.049	[M-H]-	Phenolic acids	Phenolic acids	B	355390	340600	524740	306790	308410	272800	1.71932	0.727434	-0.459113	321500	512980	555140	609140	462960	799410	1.15824	1.34678	0.429512	652510	500920	385320	1037500	727370	818990	1.36174	1.67919	0.747769
mws0018	Spermine	C10H26N4	203	83	202.197	[M+H]+	Alkaloids	Phenolamine	B	23109000	21729000	18733000	22393000	20481000	21425000	0.221371	1.01145	0.0164275	22381000	21158000	20486000	22174000	20602000	21876000	0.241824	1.00979	0.0140597	20121000	19398000	20536000	21555000	20196000	19192000	0.251036	1.01479	0.0211762
mws0046	Naringin	C27H32O14	579.2	459.3	580.152	[M-H]-	Flavonoids	Dihydroflavone	A	2758300	3224100	3180300	2358100	2643500	2936100	1.63839	0.866306	-0.207052	2409100	2556400	2751300	2420800	2583200	3025700	0.447403	1.04055	0.0573434	2787900	2985000	3552900	2805100	3252900	3108600	0.191123	0.982929	-0.0248408
mws0058	Diosmetin	C16H12O6	299.06	284	300.053	[M-H]-	Flavonoids	Flavonoid	A	50773	33686	42977	46903	36362	140300	1.04009	1.75433	0.810921	87317	56110	21719	59137	74091	38762	0.280654	1.04144	0.0585827	277870	27412	130750	454860	837650	864970	1.30087	4.94799	2.30684
mws0059	Rutin	C27H30O16	609.1	301	610.126	[M-H]-	Flavonoids	Flavonols	A	1347800	1308900	1328000	1253400	1587500	964720	0.5422	0.955058	-0.0663396	1109800	1298300	1026500	1302900	1423700	1228200	1.35417	1.15146	0.203463	1588200	1311400	1110200	1161700	1306900	1120400	0.617977	0.895057	-0.159948
mws0061	Hyperin	C21H20O12	463.1	300	464.076	[M-H]-	Flavonoids	Flavonols	A	1274400	966640	675060	956700	1014800	2897500	1.09623	1.6697	0.739585	742170	794320	520530	1187500	1191600	968530	1.76107	1.62742	0.702584	1457300	1046700	635700	2121300	2448800	3052400	1.44947	2.42778	1.27964
mws0064	Eriodictyol	C15H12O6	287.06	135	288.053	[M-H]-	Flavonoids	Dihydroflavone	B	9	9	9	9	9	8828.1	1.09984	327.633	8.35594	9	9	9	24140	20942	9	1.52879	1670.04	10.7057	9	9	9	74640	102370	151230	1.62313	12157	13.5695
mws0091	Isoquercitrin	C21H20O12	463.09	300.03	464.076	[M-H]-	Flavonoids	Flavonols	A	711160	463350	373550	700100	470450	1597400	1.25215	1.78801	0.838356	432200	512930	328150	745870	906910	761340	1.86226	1.89599	0.922948	717000	544730	397030	1173700	1505200	1711500	1.52742	2.6468	1.40425
mws0093	Coniferyl alcohol	C10H12O3	179.08	146	180.07	[M-H]-	Phenolic acids	Phenolic acids	B	19086	73728	80434	28436	33107	13479	1.38832	0.433032	-1.20745	5733.8	26292	18775	28614	45579	16397	1.15641	1.78324	0.834501	14971	11729	10785	14998	16520	18253	1.31377	1.32776	0.408992
mws0103	Indole-3-carboxaldehyde	C9H7NO	146.1	91	145.047	[M+H]+	Alkaloids	Plumerane	B	59456	77995	77440	66010	78584	62111	0.410999	0.961906	-0.0560318	65426	75938	68572	127560	134410	89243	1.85972	1.67295	0.742397	87357	59023	55597	134150	217290	157150	1.50244	2.51806	1.33231
mws0117	Homovanillic acid	C9H10O4	181.06	122	182.049	[M-H]-	Phenolic acids	Phenolic acids	B	28441	37997	32549	57214	19383	35749	0.107152	1.13496	0.182638	62081	85331	58814	126200	248330	129490	1.77305	2.44402	1.28925	139670	22430	82547	89519	125080	61580	0.418091	1.12889	0.174902
mws0119	Myristic Acid	C14H28O2	227.2	227.203	228.19	[M-H]-	Lipids	Free fatty acids	A	28572000	24942000	18344000	19781000	31981000	22909000	0.207472	1.03915	0.0553993	15206000	20927000	14395000	10566000	10984000	14464000	1.58645	0.712753	-0.488525	23139000	34437000	18980000	17144000	17960000	17783000	1.08472	0.690828	-0.533602
mws0120	Choline alfoscerate	C8H20NO6P	258.11	104.111	257.103	[M+H]+	Lipids	PC	B	23774	24068	18237	29977	22221	26970	1.37298	1.19808	0.260726	19176	18216	18509	23834	27790	23296	1.91935	1.34023	0.422477	11048	21650	22852	11343	6780.9	21358	0.728474	0.710745	-0.492595
mws0126	1-Stearoyl-sn-glycero-3-phosphocholine	C26H54NO7P	524.37	184.078	523.325	[M+H]+	Lipids	LPC	A	46932	59532	53334	55252	42335	50829	0.888326	0.928773	-0.106603	94954	80029	93415	92216	64107	95776	0.534375	0.939273	-0.0903835	71751	66805	66391	210870	188150	409020	1.53079	3.94268	1.97918
mws0133	Nicotinamide	C6H6N2O	123.1	79.9	122.043	[M+H]+	Others	Vitamin	A	358540	399130	376480	534340	309450	546420	0.988586	1.22577	0.293691	498390	582790	703000	1067600	1203100	776650	1.8227	1.70798	0.772294	869560	355180	691440	746450	1017400	860940	0.878047	1.3698	0.453969
mws0147	3-Hydroxy-3-methyl butyric acid	C5H10O3	117.1	59	118.055	[M-H]-	Organic acids	Organic acids	B	69064	90960	65464	62080	75909	80088	0.335935	0.967134	-0.048213	48148	62543	57500	62100	68600	72064	1.51515	1.20556	0.269701	70025	61826	73040	93290	120860	112530	1.50121	1.59441	0.673022
mws0154	Shikimic acid	C7H10O5	173.05	93	174.044	[M-H]-	Organic acids	Organic acids	B	49627	62925	84635	69807	76194	53853	0.185781	1.01353	0.019382	77421	96774	81742	63612	70039	64209	1.79104	0.773081	-0.371309	73333	63503	71789	79911	74205	57815	0.0318285	1.01585	0.0226826
mws0159	Phenylpyruvic acid	C9H8O3	163.05	91	164.041	[M-H]-	Organic acids	Organic acids	B	25402	10494	22291	28448	28243	10532	0.383975	1.15529	0.208258	43245	57431	66800	92125	72714	20273	0.0198855	1.1053	0.144444	26850	61114	21101	27082	40534	39718	0.230702	0.984129	-0.0230811
mws0178	Chlorogenic acid	C16H18O9	353.1	191.01	354.079	[M-H]-	Phenolic acids	Phenolic acids	B	33652	72259	47295	31483	44912	20671	1.47837	0.633565	-0.658435	24997	36485	14699	35145	2661000	14587	0.876257	35.5828	5.15311	47402	30308	26328	20624	21648	14825	1.28923	0.548809	-0.865624
mws0191	Betaine	C5H11NO2	118.1	59	117.07	[M+H]+	Alkaloids	Alkaloids	B	147380	178070	117900	264680	257570	314090	2.21844	1.88641	0.915643	269460	197080	286540	140940	184580	114460	1.70032	0.584241	-0.775365	218460	207970	81985	362840	191330	166300	0.739907	1.41709	0.502932
mws0192	Succinic acid	C4H6O4	117.03	73	118.021	[M-H]-	Organic acids	Organic acids	A	1471000	2100000	1849300	1719800	1568100	1579400	1.07126	0.897976	-0.155251	1417200	2443300	2295900	2290900	1585500	2498200	0.262086	1.03544	0.0502478	2054600	1591800	1930400	2551200	4131200	3219700	1.4089	1.77559	0.828297
mws0193	L-Homocitrulline	C7H15N3O3	190.1	127	189.099	[M+H]+	Amino acids and derivatives	Amino acids and derivatives	B	77325	85191	92586	86652	66071	84139	0.896873	0.928499	-0.107027	85959	102190	49753	77909	95427	75961	0.297413	1.0479	0.0674981	93635	73566	56629	64059	80588	68062	0.11513	0.950315	-0.0735223
mws0198	D-(+)-Glucose	C6H12O6	179	71	180.053	[M-H]-	Others	Saccharides and Alcohols	B	2126500	1751700	1903100	1036000	2171200	1269800	1.31823	0.774393	-0.368862	1865800	3462900	2138100	1016700	2915600	1229000	1.07897	0.691233	-0.532756	2532600	2494900	1596400	1851700	1952300	1113400	0.859643	0.742372	-0.429785
mws0208	Adipic Acid	C6H10O4	145.06	101	146.049	[M-H]-	Organic acids	Organic acids	B	35793	77628	111500	30109	51741	37718	1.45952	0.5316	-0.911587	40519	76790	52102	52509	43318	89201	0.23611	1.09218	0.127216	63939	54943	51683	48552	68147	80978	0.636232	1.15895	0.212823
mws0213	Ribitol	C5H12O5	151	71	152.058	[M-H]-	Others	Saccharides and Alcohols	B	257420	460390	648350	317880	1155600	300690	0.292123	1.29865	0.377018	286130	839430	305450	308490	785800	424600	0.222202	1.06141	0.0859836	423770	600420	311900	346000	496060	287540	0.455292	0.845452	-0.242205
mws0214	D-Sorbitol	C6H14O6	181	71	182.067	[M-H]-	Others	Saccharides and Alcohols	A	124290	118300	121070	129330	140240	124310	1.77136	1.0831	0.115166	133590	174340	114320	310200	173520	203680	1.56749	1.62795	0.703052	148670	111440	115700	361770	598400	534460	1.57787	3.97709	1.99171
mws0219	L-AsparticAcid	C4H7NO4	132	88	133.03	[M-H]-	Amino acids and derivatives	Amino acids and derivatives	A	3414800	3386100	3027900	3112600	3169100	3999600	0.517017	1.04604	0.0649355	2268500	2084800	3003500	2597600	2426000	2814000	0.67988	1.06535	0.0913336	3982200	3130500	3530700	1702900	2435200	1702300	1.48178	0.548734	-0.86582
mws0221	L-(-)-Cystine	C6H12N2O4S2	241	152	240.012	[M+H]+	Amino acids and derivatives	Amino acids and derivatives	B	149060	128260	101880	146430	116040	148020	0.702161	1.08252	0.114388	143860	120350	142480	154430	133690	128750	0.400891	1.02503	0.035668	140660	114960	111700	155970	108770	135180	0.507889	1.08875	0.122674
mws0227	L-Leucine	C6H13NO2	132.1	86.2	131.085	[M+H]+	Amino acids and derivatives	Amino acids and derivatives	A	54734000	50308000	41805000	44258000	45145000	47009000	0.960158	0.92894	-0.106343	43055000	45045000	42783000	64557000	67771000	53327000	1.92643	1.41848	0.504346	68755000	78851000	64585000	86989000	80420000	74574000	1.11093	1.1404	0.189542
mws0230	L-(-)-Threonine	C4H9NO3	120	74	119.05	[M+H]+	Amino acids and derivatives	Amino acids and derivatives	B	136920	127020	152240	148860	141970	149380	1.21633	1.05774	0.0809843	144460	127320	130270	167240	142350	136300	1.22171	1.10904	0.149313	165100	130760	102420	201240	141830	109740	0.433606	1.13691	0.185123
mws0232	Riboflavin	C17H20N4O6	377	243	376.12	[M+H]+	Others	Vitamin	A	2309300	1824100	1603300	2103400	2177900	2408000	1.4267	1.16605	0.221634	2455200	2170400	2290700	2067100	1556800	2039600	1.49507	0.818863	-0.288307	2307700	2288800	2239000	2179900	2340700	2321000	0.0547855	1.00089	0.00128689
mws0237	Anchoic Acid	C9H16O4	187.1	125	188.093	[M-H]-	Organic acids	Organic acids	A	306250	362950	451730	370850	419970	406640	0.77977	1.06827	0.0952813	386360	367740	376810	283090	309650	414320	1.10337	0.890486	-0.167334	332590	338220	323470	459730	420350	516510	1.53729	1.40462	0.490184
mws0242	SubericAcid	C8H14O4	173.1	111	174.078	[M-H]-	Organic acids	Organic acids	B	13968	15795	30349	16669	18972	12720	0.696738	0.804515	-0.313809	19694	18757	13419	14884	15291	16961	0.769882	0.908733	-0.138071	12020	9	17302	14870	19796	18338	0.734863	1.8071	0.853675
mws0248	Uridine	C9H12N2O6	243.1	110	244.058	[M-H]-	Nucleotides and derivatives	Nucleotides and derivatives	B	50456	38365	19864	19633	26701	30795	1.05687	0.709656	-0.494808	19028	21201	35154	21430	53472	19647	0.466689	1.25425	0.326823	36803	32058	46825	18624	28068	28115	1.29028	0.646638	-0.628969
mws0250	L-(-)-Tyrosine	C9H11NO3	182.1	136.1	181.065	[M+H]+	Amino acids and derivatives	Amino acids and derivatives	A	4457500	3905400	2633000	3806400	3496600	4164800	0.420386	1.04292	0.060623	3802900	3293200	4132200	7394200	6255000	4202200	1.67856	1.58986	0.668898	5595700	5796900	4752000	4989600	5427800	5116900	0.35363	0.962198	-0.0555945
mws0251	Thymine	C5H6N2O2	127	110	126.037	[M+H]+	Nucleotides and derivatives	Nucleotides and derivatives	B	9730.4	20846	25776	32443	20150	23995	1.16499	1.35909	0.442641	18177	45655	55128	96252	180880	46561	1.47421	2.72102	1.44415	57473	11070	42211	57403	93388	65335	1.00539	1.95141	0.964514
mws0254	L-Histidine	C6H9N3O2	156.1	110	155.061	[M+H]+	Amino acids and derivatives	Amino acids and derivatives	B	357340	269450	9	281850	555320	300460	1.07385	1.81498	0.859957	281560	241030	314470	297380	315730	417790	1.23748	1.23157	0.300501	724060	695930	759340	413170	1297600	662440	0.0638348	1.08896	0.122955
mws0255	Cytosine	C4H5N3O	112	95	111.038	[M+H]+	Nucleotides and derivatives	Nucleotides and derivatives	B	120100	88771	82786	106850	72032	97690	0.385203	0.948278	-0.0766176	76678	85831	104450	136450	250620	83737	1.26382	1.76359	0.818518	116740	88176	92843	88623	108550	98674	0.00718255	0.993579	-0.00929385
mws0256	L-Valine	C5H11NO2	118.1	72.1	117.07	[M+H]+	Amino acids and derivatives	Amino acids and derivatives	A	12381000	13970000	15538000	13056000	11724000	14809000	0.697605	0.945093	-0.0814718	9634700	9794800	9445700	15241000	16535000	14160000	2.03618	1.59085	0.669794	16339000	20558000	13532000	19433000	19621000	17958000	0.833153	1.13054	0.177012
mws0258	L-Isoleucine	C6H13NO2	132	86	131.085	[M+H]+	Amino acids and derivatives	Amino acids and derivatives	A	10210000	9135600	7591500	7941900	7914700	8484100	1.15779	0.903612	-0.146224	7441900	7666300	8174400	11607000	14179000	10755000	1.94691	1.56946	0.650264	14152000	18314000	13265000	20042000	19981000	17234000	1.20104	1.25204	0.32428
mws0260	L-(+)-Arginine	C6H14N4O2	175	116	174.1	[M+H]+	Amino acids and derivatives	Amino acids and derivatives	A	1965200	2227600	2734700	2258500	4571400	2390900	1.09377	1.33104	0.412557	982760	1679900	654530	449430	1506100	1666600	0.0930563	1.09193	0.126877	284270	1851200	1037300	1096900	1564300	864520	0.428581	1.11124	0.152175
mws0262	L-(+)-Tartaric acid	C4H6O6	149	87	150.009	[M-H]-	Organic acids	Organic acids	B	251910	243700	251320	180350	157160	374580	0.535761	0.953356	-0.0689135	260980	207400	430260	282640	152340	289510	0.613999	0.806207	-0.310778	395610	234880	394410	377400	492410	514320	0.998717	1.3505	0.433496
mws0264	D-(+)-TrehaloseAnhydrous	C12H22O11	341	119	342.096	[M-H]-	Others	Saccharides and Alcohols	A	25284000	21698000	22816000	25963000	17794000	19317000	1.01154	0.903665	-0.14614	24628000	24630000	19969000	23910000	25751000	25563000	0.945622	1.08663	0.119858	26075000	25766000	24320000	21128000	20301000	16891000	1.43216	0.765746	-0.385062
mws0275	L-(-)-Malic acid	C4H6O5	133	71	134.015	[M-H]-	Organic acids	Organic acids	A	2924000	2897500	2674600	2460600	1866400	4467400	0.156569	1.03511	0.0497844	1661100	1543000	2808300	1563400	1406100	1693600	0.941561	0.77558	-0.366652	2357300	1861100	2605300	1187500	1242600	1189000	1.56245	0.530372	-0.914923
mws0277	Kinic acid	C7H12O6	191	85	192.053	[M-H]-	Organic acids	Organic acids	B	217130	209500	164350	158450	92739	470450	0.0703183	1.22109	0.288168	245310	157630	843910	269100	159670	234600	0.633654	0.532037	-0.910402	399820	390670	562440	223620	425560	536110	0.503427	0.876091	-0.190847
mws0279	3-N-Methyl-L-histidine	C7H11N3O2	170	96	169.076	[M+H]+	Amino acids and derivatives	Amino acids and derivatives	B	34075	32739	25726	33869	41605	30654	1.13443	1.14683	0.197656	33091	33806	22126	29113	29759	29040	0.0570947	0.98752	-0.018118	28700	27649	27282	28972	27623	19011	0.665945	0.904043	-0.145537
mws0281	Citric Acid	C6H8O7	191	111	192.018	[M-H]-	Organic acids	Organic acids	A	1692400	1050000	908920	1009700	1003600	2683200	0.56592	1.28625	0.363168	2243600	702140	6035100	2595600	599530	1340800	0.576617	0.505067	-0.985452	2555600	1805500	3472300	1277200	2165200	3282200	0.465154	0.858452	-0.22019
mws0289	LysoPE 18:1	C23H46NO7P	478.1	281.3	479.268	[M-H]-	Lipids	LPE	A	65627	108900	115950	92780	83402	90853	0.393998	0.919298	-0.121395	80963	180380	93788	129800	157720	111350	0.64586	1.12316	0.167567	67467	82857	73443	237690	148690	271800	1.52927	2.94136	1.55648
mws0340	2,3-Dimethylsuccinic acid	C6H8O4	143	111	144.035	[M-H]-	Amino acids and derivatives	Amino acids and derivatives	B	57684	47532	49863	46487	56386	57427	0.48946	1.03367	0.0477711	56361	50496	50548	50449	53775	56162	0.270348	1.01894	0.0270668	50808	53419	53025	58526	50164	46978	0.195231	0.989927	-0.014606
mws0341	(S)-(-)-2-Hydroxyisocaproic acid	C6H12O3	131.08	85	132.07	[M-H]-	Organic acids	Organic acids	B	14240	30538	15073	17570	16503	17977	0.471528	0.86966	-0.201477	24806	76305	32198	51190	36227	49370	0.403308	1.02609	0.0371569	32191	45115	54848	88715	99836	75680	1.42907	1.99942	0.99958
mws0344	D-Xylonic acid	C5H10O6	165.05	75	166.038	[M-H]-	Organic acids	Organic acids	A	5118900	5354600	5224300	4687400	5623000	4276400	1.07812	0.929226	-0.105899	4699400	6392600	4590400	4904700	5432300	4707400	0.296359	0.959317	-0.0599198	5825700	6275200	5161700	5335400	5809000	4302600	0.759199	0.894825	-0.160323
mws0351	Gallate catechin gallate	C22H18O11	457.08	169.02	458.068	[M-H]-	Flavonoids	Flavanols	B	10690	10716	11082	16250	9312.4	9041.4	0.136913	1.06513	0.0910235	9	11891	9	6404.1	45202	9	0.766173	4.33413	2.11574	83130	10490	9	22993	9	9	0.515396	0.245768	-2.02463
mws0359	Pentadecanoic Acid	C15H30O2	241.22	241.218	242.205	[M-H]-	Lipids	Free fatty acids	A	8687.2	10588	7985.8	7556.6	8865.4	9531.3	0.574582	0.95203	-0.0709205	10358	13386	9997.5	8719.7	11377	7564.6	1.16023	0.819801	-0.286655	11331	10611	9178.2	11962	11800	15703	1.20979	1.26815	0.342722
mws0366	γ-Linolenic Acid	C18H30O2	277.22	277.219	278.205	[M-H]-	Lipids	Free fatty acids	A	9261200	8447300	7257400	7256900	9187800	7486700	0.504332	0.958563	-0.0610541	6857500	8926700	6509500	5294200	6667200	6959000	1.17643	0.848688	-0.236693	8662700	9716000	7512300	10255000	9596700	11206000	1.23096	1.19956	0.2625
mws0376	Fumaric acid	C4H4O4	115	71	116.006	[M-H]-	Organic acids	Organic acids	B	522430	472170	432430	395280	311640	492450	1.34184	0.840466	-0.250739	575430	397600	582810	573270	410260	398580	0.590035	0.888337	-0.170821	504430	456870	528820	444760	345290	485040	0.976082	0.855696	-0.224829
mws0383	Cis-10-Heptadecenoic Acid	C17H32O2	267.23	267.235	268.219	[M-H]-	Lipids	Free fatty acids	A	93256	82359	62132	68919	132850	57550	0.136584	1.09074	0.125301	43902	98732	33747	35517	48982	45799	0.657726	0.73873	-0.43688	81919	99479	57606	105530	93023	119790	1.12058	1.33196	0.413547
mws0393	Quinine	C20H25N2O2	325.2	160	325.174	[M]+	Alkaloids	Alkaloids	B	82722	109450	95732	113890	77562	97730	0.0756989	1.00444	0.00638992	81196	61428	88892	50668	83982	75203	0.621996	0.90643	-0.141733	89942	43278	63641	108970	57927	64510	0.440662	1.17548	0.233255
mws0396	Elaidic Acid	C18H34O2	281.25	281.248	282.234	[M-H]-	Lipids	Free fatty acids	A	1099000	985890	877270	959280	1305200	799820	0.133229	1.03448	0.048908	778770	1007500	600000	610900	741040	638860	1.00303	0.834273	-0.261409	974440	984960	727380	1019700	1401300	1359000	1.28842	1.40689	0.492508
mws0425	Citraconic acid	C5H6O4	129	85	130.021	[M-H]-	Organic acids	Organic acids	B	1106000	1479000	1755500	1152300	1630700	1018500	0.795367	0.875821	-0.191292	1091100	1351800	1276600	1582700	2061000	1547200	1.7286	1.39559	0.480876	1414300	1903200	1631200	1455800	1535600	1310900	0.929469	0.86938	-0.201941
mws0437	D-Arabitol	C5H12O5	151.15	71	152.058	[M-H]-	Others	Saccharides and Alcohols	B	160570	277200	416440	191050	771350	192530	0.33005	1.35204	0.435143	157540	521170	170850	173820	476070	276430	0.298811	1.09035	0.124795	237370	364980	182780	226180	325330	169210	0.19995	0.917963	-0.123493
mws0444	3-Aminosalicylic acid	C7H7NO3	152.04	108	153.036	[M-H]-	Phenolic acids	Phenolic acids	B	15208	25523	21178	21485	22821	27417	1.01577	1.15852	0.212287	27239	27469	15639	11129	25743	23172	0.714517	0.85354	-0.228469	13945	20955	25231	28850	27956	37280	1.21517	1.56468	0.645871
mws0458	Vanillin	C8H8O3	151.05	136	152.041	[M-H]-	Phenolic acids	Phenolic acids	B	107450	181330	320310	96386	108830	445520	0.181738	1.06837	0.095417	83338	93320	231620	146040	155780	345210	1.04984	1.58478	0.664281	117150	79984	266720	296290	276830	581470	1.19348	2.48912	1.31564
mws0467	3-(4-Hydroxyphenyl)-propionic acid	C9H10O3	165.06	119	166.055	[M-H]-	Phenolic acids	Phenolic acids	B	9	9	9	9	9	7844.4	1.09984	291.2	8.18587	9	9	8819	9	14991	10493	0.729707	2.8848	1.52847	9	9	9	147710	157260	163040	1.62386	17333.7	14.0813
mws0470	Methylmalonic acid	C4H6O4	117.02	73	118.021	[M-H]-	Organic acids	Organic acids	A	1539700	2210000	1905100	1747600	1471800	1647600	1.33176	0.860685	-0.216443	1398400	2548500	2399400	2218600	1844000	2597400	0.395663	1.04943	0.0696065	1965600	1634000	1993200	2592500	4101400	3426700	1.44052	1.80958	0.855652
mws0473	2-Methylsuccinic acid	C5H8O4	131.04	87	132.035	[M-H]-	Organic acids	Organic acids	A	61206000	70164000	67342000	68069000	46987000	66086000	0.967939	0.911581	-0.133558	72156000	81386000	96778000	122050000	152600000	104490000	1.7657	1.51462	0.598957	106430000	72370000	106820000	101300000	111090000	101550000	0.583356	1.09915	0.136392
mws0491	Phenethylamine	C8H11N	122.1	105	121.082	[M+H]+	Others	Others	B	13076	23911	27826	25445	20923	24877	0.660664	1.09924	0.136506	18608	22829	38553	69684	76494	47357	1.86138	2.41949	1.2747	48729	17435	28889	72747	93272	105330	1.41893	2.85471	1.51335
mws0520	N-Acetyl-L-tyrosine	C11H13NO4	224.1	136	223.074	[M+H]+	Amino acids and derivatives	Amino acids and derivatives	B	9510.5	15496	18484	32007	16763	11121	0.791956	1.37711	0.461639	12907	4621.1	8273.9	24397	15997	13786	1.58764	2.09984	1.07028	8515.9	12149	5632.9	31696	14301	27200	1.38862	2.78339	1.47684
mws0567	4-Guanidinobutyric acid	C5H11N3O2	146.09	87	145.076	[M+H]+	Organic acids	Organic acids	B	583840	494440	387470	456000	432240	491840	0.477006	0.941552	-0.0868872	349670	345170	383870	351620	478150	373260	0.933897	1.11525	0.157366	324720	388390	328220	431850	388300	407500	1.29423	1.17893	0.237472
mws0572	5-Methylcytosine	C5H7N3O	126.1	109	125.052	[M+H]+	Nucleotides and derivatives	Nucleotides and derivatives	B	34581	37299	29374	36126	32607	41071	0.887791	1.08444	0.116952	31634	46724	38642	43096	71706	32809	0.76419	1.26163	0.335292	40330	38991	39538	36576	41500	38210	0.46783	0.978353	-0.0315737
mws0576	3-Hydroxybutyrate	C4H8O3	103.05	59.1	104.041	[M-H]-	Organic acids	Organic acids	B	54623	11802	71050	36982	56073	27012	0.232123	0.873373	-0.19533	49149	115220	14528	91622	90256	105090	1.06337	1.6041	0.681761	91415	29169	76290	142400	144270	82498	1.05011	1.87515	0.907005
mws0582	S-(methyl)glutathione	C11H19N3O6S	322.4	130	321.082	[M+H]+	Amino acids and derivatives	Amino acids and derivatives	B	23223	26438	23822	30941	22557	32203	1.21601	1.16627	0.221902	22255	27386	32808	26700	31196	27968	0.503806	1.04142	0.0585514	37541	37214	28900	9	22047	23764	0.797202	0.442043	-1.17774
mws0596	3-Hydroxyanthranilic acid	C7H7NO3	154.04	136.04	153.036	[M+H]+	Organic acids	Organic acids	B	34616	29803	15637	50811	30654	34941	1.36312	1.45406	0.540084	47474	18393	35325	29101	32569	17316	0.583048	0.780556	-0.357426	20077	22333	24986	32840	26539	37310	1.34006	1.43464	0.520689
mws0609	Guanosine 3',5'-cyclic monophosphate	C10H12N5O7P	344.2	150	345.033	[M-H]-	Nucleotides and derivatives	Nucleotides and derivatives	B	25995	27396	20991	24320	40151	26158	1.08224	1.21843	0.285019	27237	43589	69867	58852	76716	35176	0.719124	1.21359	0.279284	70001	33490	66348	35145	67470	43525	0.380441	0.860462	-0.216817
mws0628	4-Hydroxybenzaldehyde	C7H6O2	121.04	92	122.032	[M-H]-	Phenolic acids	Phenolic acids	B	238160	309950	304590	190320	412980	216070	0.440088	0.960912	-0.0575232	188430	362790	227520	344820	724250	259370	1.15325	1.70588	0.770519	260940	236410	189350	330580	430720	326960	1.43572	1.58477	0.664271
mws0629	Asp-phe	C13H16N2O5	281.3	166	280.092	[M+H]+	Amino acids and derivatives	Amino acids and derivatives	B	47432	58006	61717	58631	73681	46195	0.403712	1.06791	0.0947941	47069	69249	45258	48489	46980	51771	0.572947	0.911274	-0.134043	57618	69753	56180	61259	59057	37792	0.719197	0.861385	-0.215271
mws0639	2,3-Dihydroxybenzoic Acid	C7H6O4	153.2	109	154.021	[M-H]-	Organic acids	Organic acids	B	27215	27450	22930	35350	31648	33378	2.13566	1.29359	0.371379	48590	43167	36340	56555	83561	51564	1.52348	1.49637	0.581463	58421	19288	29449	73703	83925	94786	1.34412	2.35553	1.23605
mws0668	Xanthosine	C10H12N4O6	283	151	284.063	[M-H]-	Nucleotides and derivatives	Nucleotides and derivatives	B	162850	99294	60951	182990	198200	122760	1.49349	1.55976	0.641322	89843	69358	75402	56566	90428	52194	0.951669	0.849043	-0.236091	181890	196950	168270	40295	44237	31917	1.60711	0.212844	-2.23213
mws0671	L-Homoserine	C4H9NO3	120.1	74.1	119.05	[M+H]+	Organic acids	Organic acids	B	52947	106460	112560	102290	116120	77203	0.505758	1.08694	0.120278	66141	97752	66289	108960	90405	86706	1.30425	1.2428	0.313598	99159	67625	57164	110760	83892	87391	0.948023	1.25941	0.332751
mws0675	β-Nicotinamide mononucleotide	C11H15N2O8P	335.1	123	334.041	[M+H]+	Nucleotides and derivatives	Nucleotides and derivatives	B	43566	28868	20270	54211	24860	51514	1.07242	1.40862	0.494286	50304	24916	47661	46961	24856	31623	0.493176	0.84179	-0.248468	47815	53709	47172	25386	49160	41396	0.918431	0.779725	-0.358963
mws0677	N-Acetyl-5-hydroxytryptamine	C12H14N2O2	219	160	218.095	[M+H]+	Alkaloids	Alkaloids	B	422730	351370	256650	261310	231450	276110	1.63802	0.745933	-0.422883	226380	237890	232700	514610	801910	290570	1.66452	2.30582	1.20528	648400	718440	411130	750120	848340	750960	1.1161	1.32141	0.402074
mws0712	N-Propionylglycine	C5H9NO3	130.1	86	131.05	[M-H]-	Amino acids and derivatives	Amino acids and derivatives	B	165450	253030	273580	167500	250400	121310	1.13147	0.779138	-0.36005	148980	299210	144130	228690	355430	281780	1.24052	1.46188	0.547824	234750	240020	189680	227580	201880	137340	0.733006	0.853036	-0.229321
mws0736	N-Glycyl-L-leucine	C8H16N2O3	189.1	86	188.103	[M+H]+	Amino acids and derivatives	Amino acids and derivatives	B	195320	153510	97165	139190	136890	117700	0.522198	0.882925	-0.179638	117110	125830	103400	135530	324460	126410	1.16823	1.69313	0.759696	110560	99477	105100	130850	112860	117390	1.26557	1.14585	0.196419
mws0749	4-Hydroxybenzoic acid	C7H6O3	137.03	93	138.026	[M-H]-	Phenolic acids	Phenolic acids	B	249070	210730	182410	170000	164360	247360	0.783027	0.90581	-0.14272	199570	201320	281580	302560	408090	230590	1.33388	1.37917	0.463797	261270	88365	231850	389060	780370	1042000	1.34669	3.80307	1.92717
mws0752	Undecylic Acid	C11H22O2	185.16	185.156	186.147	[M-H]-	Lipids	Free fatty acids	B	722480	844820	689000	639610	768310	723680	0.843058	0.944733	-0.0820222	631520	707470	631130	586490	600360	531740	1.60905	0.872328	-0.197058	593290	722310	589640	612820	761900	574200	0.162566	1.02293	0.0327021
mws0805	N-Acetylneuraminic acid	C11H19NO9	308.1	87.01	309.089	[M-H]-	Amino acids and derivatives	Amino acids and derivatives	B	12776	14756	9005.2	13665	12027	18412	1.03362	1.2071	0.271543	16190	16415	14985	19798	17243	16041	1.32601	1.1154	0.157564	15568	15582	16218	22052	26587	21200	1.5138	1.47439	0.56012
mws0823	3-Methyl-2-Oxobutanoic acid	C5H8O3	115	71	116.041	[M-H]-	Organic acids	Organic acids	B	12080	14336	53326	23575	12079	44998	0.258333	1.01141	0.0163705	7407.8	23048	35925	52489	61505	54863	1.64493	2.54376	1.34696	47725	21851	46623	56472	48850	42150	0.73341	1.26913	0.343843
mws0847	1-Methyladenine	C6H7N5	150	133	149.063	[M+H]+	Nucleotides and derivatives	Nucleotides and derivatives	B	19510	17991	15380	21146	12814	20768	0.070228	1.03493	0.0495297	23739	22324	19717	30500	20429	19732	0.428778	1.0742	0.103265	25233	7215.5	18420	17981	16279	11990	0.00477363	0.909207	-0.137319
mws0851	Sodium Valproate	C8H15NaO2	143.11	143.109	166.086	[M-Na]-	Organic acids	Organic acids	B	4237000	3893800	2788100	2906900	3558700	3508500	0.672466	0.913471	-0.130569	3083700	3418600	3158200	2542400	2860200	2797400	1.8247	0.848817	-0.236474	3509400	3585100	3568300	3197400	3028000	3116600	1.57578	0.87613	-0.190783
mws0856	Spiraeoside	C21H20O12	463	301	464.076	[M-H]-	Flavonoids	Flavonols	A	707100	578250	452890	745460	793610	1307300	1.79219	1.6375	0.711496	542850	566830	393190	986320	974070	630720	1.70788	1.72411	0.78585	929340	614400	376230	951810	1338400	1630700	1.30686	2.04217	1.0301
mws0866	D-Glucose 6-phosphate	C6H13O9P	259	97	260.016	[M-H]-	Others	Saccharides and Alcohols	B	1064500	1584400	2240200	1223100	1522100	1033000	1.01857	0.77278	-0.37187	1760400	1979100	1352000	2067600	2047200	2480400	1.41188	1.29534	0.373326	1148200	1224200	1146600	2428700	2291200	1772300	1.5388	1.8449	0.883542
mws0875	Cys-Gly	C5H10N2O3S	179	76	178.032	[M+H]+	Amino acids and derivatives	Amino acids and derivatives	B	14564	14447	6507.8	13040	9393.3	18462	0.550088	1.15137	0.203352	10143	12528	16041	11419	13917	13177	0.125453	0.994859	-0.00743534	23145	9514.5	18551	11414	16062	15325	0.358722	0.835786	-0.258795
mws0884	Cyclic AMP	C10H12N5O6P	328.1	134.2	329.038	[M-H]-	Nucleotides and derivatives	Nucleotides and derivatives	B	29373	16025	8172.6	13826	10132	8820.4	1.07677	0.611873	-0.708696	19743	24540	11311	18846	29322	16591	0.530984	1.16486	0.220152	20392	16348	23381	15055	20224	12462	0.956476	0.794082	-0.33264
mws0890	D-Serine	C3H7NO3	104.03	74.02	105.036	[M-H]-	Amino acids and derivatives	Amino acids and derivatives	B	10221	14211	16741	15037	19445	12359	0.774606	1.13766	0.186073	12576	13152	12306	14892	15147	15732	1.97002	1.20342	0.267144	14733	15188	17671	18766	19420	19683	1.36713	1.21594	0.282072
mws0906	Coniferin	C16H22O8	341	179	342.113	[M-H]-	Phenolic acids	Phenolic acids	B	20387000	34663000	37969000	30042000	48799000	16093000	0.154334	1.02059	0.0293994	18743000	48478000	18768000	26637000	32040000	37495000	0.579317	1.11842	0.161465	39900000	33600000	17031000	41558000	35021000	14494000	0.0211817	1.00599	0.00861152
mws0914	Pinobanksin	C15H12O5	271	151	272.058	[M-H]-	Flavonoids	Dihydroflavonol	B	4034.2	7294.1	8088.6	8086.4	4094.7	29739	0.861836	2.15895	1.11033	8963.3	13292	23772	45181	64260	27842	1.78712	2.98264	1.57659	30163	6179	17417	180130	149920	268700	1.513	11.1377	3.47738
mws0924	2-Methylglutaric acid	C6H10O4	145.06	101	146.049	[M-H]-	Organic acids	Organic acids	B	38822	96634	101380	38482	92688	48598	0.759439	0.75904	-0.397752	41302	91558	65414	56312	39344	93023	0.189852	0.951607	-0.0715616	61203	82164	95963	96649	94511	76217	0.547902	1.11719	0.159874
mws0972	5-Hydroxyhexanoic acid	C6H12O3	131.08	85	132.07	[M-H]-	Organic acids	Organic acids	B	35820	23967	28963	27536	9	37236	1.06622	0.729927	-0.454176	19074	28088	46824	23327	18291	29829	0.670517	0.760188	-0.395572	37707	42727	39131	22084	34024	51159	0.495918	0.897144	-0.156589
mws0983	N-Oleoylethanolamine	C20H39NO2	326.31	62.065	325.272	[M+H]+	Others	Others	A	182660	117720	63690	65949	82181	80097	1.28226	0.626877	-0.673746	110220	116690	73182	82019	259380	48329	0.0509481	1.2987	0.377063	73079	79004	68940	74852	99630	126700	1.12314	1.36267	0.446439
mws1013	Esculetin	C9H6O4	177	133.2	178.021	[M-H]-	Lignans and Coumarins	Coumarins	A	91128	98744	97709	85087	116070	477250	1.14662	2.35901	1.23818	106500	188670	147930	358790	642830	281370	1.81604	2.89549	1.53381	268170	87437	111250	3965600	4203600	3846500	1.59603	25.7374	4.6858
mws1014	Fraxetin	C10H8O5	209.2	149.1	208.029	[M+H]+	Lignans and Coumarins	Coumarins	B	786540	1029300	1164200	1096700	1091600	1359300	1.34865	1.19045	0.251512	1181100	1224700	853170	504020	1483100	1108200	0.509826	0.949785	-0.0743275	972940	1165100	1298400	1271200	828420	1295400	0.145034	0.987947	-0.0174947
mws1015	Esculin(6,7-DihydroxyCoumarin-6-glucoside)	C15H16O9	339.1	177	340.065	[M-H]-	Lignans and Coumarins	Coumarins	A	9383000	7790000	6309800	8360200	7727300	7543000	0.166971	1.00629	0.00904572	8720700	7890300	7820100	8823800	7601800	8321200	0.214942	1.01292	0.0185232	9673000	7228600	7702200	8195700	7459300	6423900	0.678608	0.897378	-0.156213
mws1050	O-Acetylserine	C5H9NO4	148.05	88	147.045	[M+H]+	Amino acids and derivatives	Amino acids and derivatives	B	157470	146460	205140	146520	196810	164510	0.079337	0.997584	-0.00349002	93661	118460	118970	113630	174050	103600	0.825696	1.18179	0.240974	132010	144240	93843	89185	133520	157850	0.124135	1.02827	0.0402171
mws1060	9-(β-D-Arabinofuranosyl)hypoxanthine	C10H12N4O5	267.08	135	268.068	[M-H]-	Nucleotides and derivatives	Nucleotides and derivatives	B	32927	42573	31189	45307	31301	39286	0.577063	1.08628	0.119394	35412	72602	48341	38411	49904	37874	0.738423	0.807067	-0.309239	85604	81869	69700	48610	69761	42064	1.261	0.676447	-0.563951
mws1068	Kaempferol	C15H10O6	285.05	151	286.038	[M-H]-	Flavonoids	Flavonols	B	9	9	9	5134.6	9	9	1.06642	190.837	7.5762	9	8382.1	9	51275	63163	5930.5	1.59442	14.3294	3.84091	24596	9	9	7074.6	15827	8744.8	1.06267	1.28571	0.362562
mws1074	Daphnetin	C9H6O4	177.03	121	178.021	[M-H]-	Lignans and Coumarins	Coumarins	B	4692.7	12949	20176	10848	9241.6	9149.4	0.283465	0.773156	-0.371168	12425	23438	16104	14999	31865	26004	0.965474	1.4022	0.48769	30121	10455	15248	37521	41110	33035	1.27196	2.00032	1.00023
mws1080	Galactinol	C12H22O11	341.1	179	342.096	[M-H]-	Others	Saccharides and Alcohols	A	1544400	1353300	1511900	1492400	1602200	1540700	1.27225	1.05118	0.0720149	1735800	1421800	1675400	1636500	1180800	1531700	0.863525	0.899855	-0.152235	1680900	1717600	1678300	1586300	1158000	1117200	1.28842	0.760617	-0.394758
mws1090	Glucose-1-phosphate	C6H13O9P	259	97	260.016	[M-H]-	Others	Saccharides and Alcohols	B	1110400	1625000	2296100	1237700	1423400	1117900	1.18285	0.751068	-0.412984	1911700	1996900	1394600	2017900	2028800	2563300	1.21369	1.24642	0.317787	1185800	1249500	1131700	2652300	2089000	1915200	1.54241	1.86613	0.900053
mws1094	Dihydrokaempferol	C15H12O6	287.06	259	288.053	[M-H]-	Flavonoids	Dihydroflavonol	B	4029.6	5053.9	5265.9	4667.1	6661.9	41665	1.27483	3.69312	1.88484	9	6581.7	9	23015	18841	26252	1.62176	10.3199	3.36735	8906.7	9	5276.5	228450	266990	282390	1.27339	54.8069	5.77628
mws1138	Betanin	C24H26N2O13	551.16	303.043	550.119	[M+H]+	Alkaloids	Alkaloids	B	2876900	2585800	2703500	2257100	2522000	1666200	1.69636	0.789266	-0.341417	2161300	2298500	1555800	2101600	2122900	2080700	0.417991	1.04814	0.0678335	3045400	2291800	2187700	2321300	2533300	2026900	0.491479	0.914497	-0.128949
mws1150	Echinacoside	C35H46O20	785.4	623.2	786.219	[M-H]-	Phenolic acids	Phenolic acids	B	262770	302450	242080	406150	298760	321360	1.70263	1.27124	0.346234	266900	353530	271810	226440	317150	249600	0.874004	0.888987	-0.169765	305360	256030	325080	255300	356680	323490	0.296409	1.05528	0.0776196
mws1179	Naringenin-7-O-glucoside	C21H22O10	433	271	434.102	[M-H]-	Flavonoids	Dihydroflavone	B	188760	300470	405770	161460	254130	179610	1.42434	0.665028	-0.588513	165130	272490	186890	150760	178890	251470	0.411314	0.930522	-0.103889	217800	189290	141560	179710	140660	107730	0.860404	0.780279	-0.357938
mws1195	Methyl p-coumarate	C10H10O3	179.1	147.1	178.055	[M+H]+	Phenolic acids	Phenolic acids	B	972340	939830	1022400	936330	1883100	577280	0.110572	1.15748	0.210989	903610	1740400	639490	670490	1444100	553860	0.538101	0.812685	-0.299232	1206600	1678000	775060	924950	1271300	611170	0.596273	0.767126	-0.382465
mws1200	Trans-4-Hydroxycinnamic Acid Methyl Ester	C10H10O3	177	145	178.055	[M-H]-	Phenolic acids	Phenolic acids	A	719300	742710	709060	651120	1288500	422520	0.0830826	1.08801	0.121688	694590	1339800	522280	509830	1037700	447040	0.651801	0.780144	-0.358188	995890	1282100	617210	725650	1033300	520670	0.565725	0.787379	-0.34487
mws1212	Methyl ferulate	C11H12O4	209.1	177.3	208.064	[M+H]+	Phenolic acids	Phenolic acids	B	2582800	3242500	3854900	2260000	4327000	2413300	0.510038	0.929764	-0.105064	2173100	4077100	2695700	1793300	2905500	2470800	0.869796	0.80144	-0.319334	3783900	4693000	3126400	2265100	2424600	1946800	1.43823	0.571949	-0.806041
mws1297	Benzyl β-D-Glucopyranoside	C13H18O6	269.1	101.02	270.096	[M-H]-	Phenolic acids	Phenolic acids	B	32396	57318	36897	43075	28038	32896	1.03843	0.821485	-0.283694	42065	44833	33226	38167	48498	56593	0.921342	1.19258	0.254091	42180	33451	39186	19909	16815	27882	1.41656	0.562687	-0.829596
mws1333	Melibiose	C12H22O11	341.12	113	342.096	[M-H]-	Others	Saccharides and Alcohols	A	17707000	17971000	20496000	17948000	15519000	19028000	0.980353	0.934507	-0.0977225	18560000	17768000	18129000	17247000	19232000	18015000	0.0764428	1.00068	0.000979885	18265000	19291000	18842000	21200000	15299000	14505000	0.717366	0.904358	-0.145034
mws1336	4-Aminobenzoic acid	C7H7NO2	138.05	120	137.042	[M+H]+	Phenolic acids	Phenolic acids	B	25006	56989	73359	34473	31475	80137	0.17656	0.940336	-0.0887513	18900	35313	38265	32460	20772	66747	0.471435	1.29738	0.3756	51935	40939	59792	82966	51692	56035	0.774863	1.24909	0.320873
mws1337	D-Pantothenic Acid	C9H17NO5	220.2	202.1	219.097	[M+H]+	Others	Vitamin	B	793300	875720	786580	797450	930700	756160	0.109342	1.01169	0.0167696	612410	917410	629230	654510	652010	708920	0.421676	0.933485	-0.0993018	830100	735700	678650	669860	760230	751450	0.241321	0.971971	-0.041015
mws1350	Syringic Aldehyde	C9H10O4	181.06	151	182.049	[M-H]-	Phenolic acids	Phenolic acids	B	39765	69552	114300	28391	32008	272020	0.110448	1.48656	0.571973	41692	33161	89054	31733	19164	119900	0.304403	1.04204	0.0594052	53869	47062	166330	154140	141600	229340	1.08167	1.96467	0.974288
mws1397	(-)-Epicatechin gallate	C22H18O10	441.3	169	442.073	[M-H]-	Flavonoids	Flavanols	B	35274	31224	37761	32688	64897	8504.6	0.54576	1.01756	0.0251113	39914	68766	16187	23592	44837	15233	0.675984	0.670009	-0.577748	23481	54961	36519	46986	44965	29956	0.264074	1.06042	0.0846365
mws1401	L-theanine	C7H14N2O3	175	84	174.089	[M+H]+	Amino acids and derivatives	Amino acids and derivatives	B	32845	38190	49200	39751	51894	30124	0.0299657	1.01276	0.01829	36609	41297	30206	35206	39813	25003	0.516216	0.92517	-0.112209	26505	45563	24657	46741	32024	24950	0.247281	1.07227	0.100664
mws1417	Indole-3-carboxylic acid	C9H7NO2	160	116	161.042	[M-H]-	Alkaloids	Plumerane	B	6325.7	16804	19330	15448	9230.1	13435	0.108969	0.89763	-0.155807	18379	8654.8	17674	22072	10896	14247	0.272139	1.05608	0.0787187	14095	13390	17002	29863	37038	41314	1.55936	2.43251	1.28244
mws1489	Stearic Acid	C18H36O2	283.26	283.265	284.248	[M-H]-	Lipids	Free fatty acids	A	8423300	7403600	6326300	6181600	7693300	7834900	0.200847	0.979985	-0.0291687	6418800	7284800	7815300	6363200	5905500	5394200	1.55703	0.820809	-0.284882	6329000	7740700	6869200	6949500	5605200	5888100	0.959922	0.880791	-0.183128
mws1491	Linoleic acid	C18H32O2	279.2	279.2	280.219	[M-H]-	Lipids	Free fatty acids	B	36722	37760	36371	54071	60858	51609	2.35944	1.50233	0.587204	32995	29151	41930	37320	23896	62461	0.3542	1.18833	0.24894	35541	43728	36158	27552	44543	38665	0.265024	0.959568	-0.0595438
mws1519	Eriocitrin	C27H32O15	595.17	287	596.146	[M-H]-	Flavonoids	Dihydroflavone	B	547720	676930	966810	571090	443750	591790	1.47035	0.733132	-0.447855	440690	541110	596320	461910	442700	685680	0.0446132	1.00771	0.011083	592180	585650	618920	514790	505660	567380	1.37817	0.883723	-0.178333
mws1587	α-Aminocaproic acid	C6H13NO2	132.1	86	131.085	[M+H]+	Amino acids and derivatives	Amino acids and derivatives	A	57438000	51208000	45226000	45228000	47204000	48974000	1.18124	0.918985	-0.121887	40159000	46394000	45742000	66682000	71734000	53242000	1.86105	1.44872	0.534776	70980000	79528000	66226000	91022000	81559000	76724000	1.14678	1.15028	0.201986
mws1589	Panose	C18H32O16	503.2	179	504.14	[M-H]-	Others	Saccharides and Alcohols	B	45952	41085	36412	38065	71561	46561	1.12851	1.26519	0.339359	44640	69676	43732	40381	57226	36661	0.757673	0.849539	-0.235247	36498	41889	35350	37783	45153	36903	0.502581	1.05365	0.0753958
mws1610	Maslinic acid	C30H48O4	471.38	471.38	472.323	[M-H]-	Terpenoids	Triterpene	B	25908	30306	11777	48557	18443	15067	0.262984	1.20703	0.271458	9	7543.5	3157.4	241700	13699	9	0.57646	23.8478	4.57579	9	9	9	28661	9	9	0.713643	1062.19	10.0528
mws1661	Diosmin	C28H32O15	609.18	301	608.146	[M+H]+	Flavonoids	Flavonoid	A	2776200	2472500	1535100	2470200	3234800	1729700	0.391482	1.09595	0.132181	2820300	2214900	964020	1701100	2128500	1243900	0.34807	0.845693	-0.241794	1950300	2377200	3938000	2716800	7384800	6753100	1.0466	2.03916	1.02798
mws2105	Benzyl salicylate	C14H12O3	229.08	211.1	228.07	[M+H]+	Phenolic acids	Phenolic acids	B	9	9	9	9	9144.2	8931.7	1.7399	669.811	9.38761	9	9	9	17320	9	11086	1.47908	1052.41	10.0395	9	9	9	73714	9329.5	121860	1.59855	7589.02	12.8897
mws2108	Cryptochlorogenic acid	C16H18O9	353.1	135.1	354.079	[M-H]-	Phenolic acids	Phenolic acids	B	9	13442	9	9	9	9	1.1794	0.00200594	-8.9615	9	9	9	19881	296330	10175	2.01299	12088.4	13.5613	9	19690	9	17457	9	9	0.00816498	0.886696	-0.173489
mws2186	Avicularin	C20H18O11	435.08	303	434.068	[M+H]+	Flavonoids	Flavonols	A	943340	717640	660180	831660	1029400	296060	0.563379	0.929328	-0.10574	713500	961520	353190	1170700	960450	619190	0.914817	1.35604	0.439403	1046600	773390	562870	774490	1004300	594310	0.0574722	0.995904	-0.0059213
mws2212	Caffeic acid	C9H8O4	179.04	135	180.035	[M-H]-	Phenolic acids	Phenolic acids	A	1283800	986470	795350	1648700	2504400	2059400	2.16855	2.02651	1.019	771150	3331500	1117900	5375500	12579000	1998400	1.44354	3.82199	1.93432	3251400	1734600	572330	21099000	22579000	17239000	1.53585	10.9596	3.45412
mws2220	Gallocatechin 3-O-gallate	C22H18O11	457.08	169.02	458.068	[M-H]-	Flavonoids	Flavanols	B	6369.6	7420.3	5135.8	13277	17719	10439	2.17107	2.18935	1.1305	6387.9	25124	11094	8553.6	41778	9245	0.324959	1.39832	0.483693	110460	4838.1	7035	15053	3756.8	4958.3	0.584228	0.19429	-2.36372
mws2368	Tyrosol	C8H10O2	137.07	119	138.061	[M-H]-	Phenolic acids	Phenolic acids	B	8073.2	8894.8	21974	8431.8	11212	15280	0.0425492	0.896816	-0.157116	9183.2	11575	16196	17935	22024	21327	1.75918	1.65843	0.729819	12061	10028	17790	21358	33223	26779	1.37483	2.04017	1.02869
mws2523	Trehalose 6-phosphate	C12H23O14P	421.1	241.1	422.06	[M-H]-	Others	Saccharides and Alcohols	B	119530	115460	107770	118200	131080	56650	0.776655	0.892549	-0.163997	154050	168870	121550	144890	141840	131780	0.559263	0.941593	-0.086824	139480	118730	124580	147120	136470	109000	0.145257	1.0256	0.0364703
mws2623	11-Octadecanoic acid(Vaccenic acid)	C18H34O2	281.25	281.25	282.234	[M-H]-	Lipids	Free fatty acids	A	103400	78683	87360	83674	185960	74839	0.678186	1.27846	0.354411	58345	110170	41501	39444	83294	63058	0.330335	0.884675	-0.17678	71294	96036	70252	100800	145540	139930	1.38734	1.62584	0.701184
mws4085	Sinapic acid	C11H12O5	223.07	193	224.058	[M-H]-	Phenolic acids	Phenolic acids	B	17737	6616	9	11824	12934	11368	1.0764	1.48288	0.568405	10444	12925	16639	32810	45031	11690	1.36657	2.23783	1.1621	14610	10764	9	34769	38494	79297	1.05318	6.01032	2.58744
mws4175	D-Glucurono-6,3-lactone	C6H8O6	175.03	85.0288	176.024	[M-H]-	Others	Others	B	335260	318480	319600	336050	188140	400790	0.520157	0.950315	-0.0735217	296250	289800	499160	346490	339560	386820	0.191987	0.988629	-0.016499	362990	332990	406080	487730	503010	614570	1.44408	1.45664	0.542649
mws4176	DL-Alanyl-DL-phenylalanine	C12H16N2O3	237.12	120.088	236.103	[M+H]+	Amino acids and derivatives	Amino acids and derivatives	B	92463	41479	8405.8	15109	11995	16402	1.21461	0.305632	-1.71013	15218	11904	10674	15980	113890	15110	1.11501	3.83586	1.93955	10434	14303	18245	16882	20419	20206	1.04837	1.33793	0.420005
mws4183	Quercetin-3-O-α-L-arabinopyranoside(guaijaverin)	C20H18O11	433.08	300.033	434.068	[M-H]-	Flavonoids	Flavonols	B	690330	737090	567140	546300	745120	286370	1.14004	0.791047	-0.338165	525160	837930	238990	678240	909030	409340	0.627522	1.24626	0.317606	923300	755310	591140	693900	835320	495490	0.439398	0.892041	-0.164818
mws5035	Leucylphenylalanine	C15H22N2O3	279.17	120.085	278.147	[M+H]+	Amino acids and derivatives	Amino acids and derivatives	B	35841	20921	20401	26429	24351	19909	0.325966	0.9161	-0.126424	28602	26162	35101	33282	32444	38498	1.26681	1.15978	0.213856	25066	27798	23420	35544	46564	34751	1.45797	1.53189	0.615316
mws5037	Alanylleucine	C9H18N2O3	203.14	86.101	202.118	[M+H]+	Amino acids and derivatives	Amino acids and derivatives	B	5077	4897.5	9	9	5957.1	9	0.81177	0.598498	-0.740583	10422	7145.2	5736.5	15177	6201.5	6858.3	0.450415	1.21169	0.277018	7062.4	9292.7	6890.5	13599	19154	11935	1.44079	1.92243	0.94293
mws5038	Isomaltulose	C12H22O11	341.11	89.0249	342.096	[M-H]-	Others	Saccharides and Alcohols	A	19717000	21563000	25052000	21802000	23258000	19418000	0.342042	0.97205	-0.040898	19706000	29941000	25855000	17345000	20661000	25499000	0.978861	0.841104	-0.249645	24091000	19975000	23873000	25742000	20423000	17241000	0.500254	0.933278	-0.0996206
mws5039	Esculin Hydrate	C15H16O9	341.09	179.036	340.065	[M+H]+	Lignans and Coumarins	Coumarins	A	4018700	3739100	2980200	4069000	3317900	4138300	0.708787	1.07331	0.102066	3657200	3502000	3663100	4487400	3665400	3890800	1.39909	1.11285	0.15426	3659400	3149800	3403000	3720200	2957300	2940600	0.564616	0.941824	-0.0864699
mws5040	Turanose	C12H21O11Na	365.11	203.053	364.078	[M+H]+	Others	Saccharides and Alcohols	A	9251800	10206000	9743100	13292000	10081000	9943500	1.2513	1.14094	0.190224	11076000	11740000	7869700	9504300	9144900	7093400	1.00717	0.838912	-0.253409	9418400	7092500	6927800	10533000	6833800	7253500	0.209265	1.05041	0.0709558
mws5041	Glycylisoleucine	C8H16N2O3	189.12	86.1038	188.103	[M+H]+	Amino acids and derivatives	Amino acids and derivatives	B	143610	119220	75316	96561	101280	91574	0.760624	0.855888	-0.224507	75970	93230	80115	104050	246760	73314	1.00926	1.70116	0.766516	84988	79039	78467	91942	94955	76947	0.807935	1.08804	0.121736
mws5042	Glycylphenylalanine	C11H14N2O3	223.11	120.088	222.089	[M+H]+	Amino acids and derivatives	Amino acids and derivatives	B	254730	224950	144240	196790	211920	172810	0.342331	0.932043	-0.101532	179680	191560	189220	161260	245320	202170	0.497233	1.08616	0.119238	153330	147290	157830	131390	161740	133170	0.801811	0.929872	-0.104895
pmb0149	MAG(18:4)isomer1	C21H34O4	351	147.1	350.222	[M+H]+	Lipids	Glycerol ester	A	44497	60309	62222	40361	44641	63819	0.820338	0.890994	-0.166512	30395	61859	71394	90632	54770	106100	1.23164	1.53685	0.619974	52746	105840	122230	137970	178560	178980	1.19168	1.76454	0.819289
pmb0160	MAG(18:3)isomer5	C21H36O4	353.3	261.1	352.237	[M+H]+	Lipids	Glycerol ester	A	6065100	3875100	1232200	1680500	1880700	2673400	0.960448	0.558036	-0.84157	1279300	1674900	1157300	1641400	2820500	1337700	1.07931	1.41058	0.496289	1424600	1526500	1990200	2742100	2997800	3180900	1.5019	1.80535	0.852282
pmb0164	MAG(18:2)isomer1	C21H38O4	355.1	147.2	354.251	[M+H]+	Lipids	Glycerol ester	A	49707	54583	43518	51893	49419	59117	1.01626	1.08539	0.118211	49535	61101	44661	37384	39848	43564	1.64772	0.777839	-0.362457	41602	48667	43544	70074	65789	85586	1.53269	1.65491	0.726756
pmb0296	MAG(18:1)isomer2	C21H40O4	357.2	265.4	356.265	[M+H]+	Lipids	Glycerol ester	B	265870	153320	45743	69728	85025	87296	0.944758	0.52061	-0.941724	60892	89459	46420	113380	193140	66666	1.30737	1.89655	0.923377	59329	75444	74864	190790	235630	187410	1.58562	2.92806	1.54995
pmb0374	Aminopurine	C5H5N5	136.1	118.9	135.049	[M+H]+	Alkaloids	Alkaloids	A	226090	150680	80119	140940	65102	118740	0.932995	0.710855	-0.492372	125550	126080	135810	153090	233790	118970	1.06465	1.30562	0.384737	150190	132240	155050	115160	120600	105620	1.47298	0.780333	-0.357839
pmb0382	O-Feruloyl 4-hydroxylcoumarin	C19H14O6	339.1	177.2	338.067	[M+H]+	Lignans and Coumarins	Coumarins	A	22681000	18953000	15143000	22867000	25960000	16536000	0.859552	1.15122	0.203168	19730000	23333000	12807000	17002000	21882000	15247000	0.127664	0.968874	-0.0456188	17853000	18354000	15616000	24420000	22756000	13722000	0.540167	1.17512	0.232802
pmb0423	Hydroxy-methoxycinnamate	C10H10O4	193.1	134.04	194.049	[M-H]-	Phenolic acids	Phenolic acids	B	12464	7033	10411	16867	16060	19728	2.12466	1.76057	0.816039	9543.1	6518.6	13717	16674	22247	9687.8	1.30074	1.63233	0.706937	10065	12155	9	18356	10274	11320	0.827638	1.7972	0.845752
pmb0484	Choline	C5H13NO	104.1	60.1	103.091	[M+H]+	Alkaloids	Alkaloids	B	15648000	16081000	16232000	16851000	16727000	16493000	2.08762	1.04399	0.0621135	15671000	16403000	15419000	16105000	16343000	15295000	0.221301	1.00526	0.00757433	15817000	17743000	15177000	15578000	15370000	15837000	0.561099	0.959948	-0.0589714
pmb0489	N-Hexosyl-p-coumaroyl putrescine	C19H28N2O7	397.1	147.3	396.167	[M+H]+	Alkaloids	Phenolamine	B	10657	30785	32261	258840	103950	58717	1.9948	5.71899	2.51576	17116	189580	11490	20299	9181.7	11477	0.967293	0.187719	-2.41335	68141	32845	28659	49123	46188	31564	0.13129	0.978634	-0.0311587
pmb0490	N-p-Coumaroyl putrescine	C13H18N2O2	235.1	146.8	234.123	[M+H]+	Alkaloids	Phenolamine	B	79151	292060	428030	1556700	834810	349940	1.65934	3.43007	1.77824	87310	1182500	68633	101800	55404	51323	1.02196	0.155798	-2.68225	223160	1918500	147390	188020	100830	82838	0.932774	0.162377	-2.62258
pmb0496	N-Feruloyl agmatine	C15H22N4O3	307.2	177.2	306.152	[M+H]+	Alkaloids	Phenolamine	A	15756000	17250000	14228000	11382000	11608000	12832000	2.2193	0.758394	-0.39898	13246000	14750000	12425000	12046000	23519000	9959700	0.193098	1.12626	0.171544	13667000	23847000	10332000	18183000	15638000	14164000	0.237309	1.00291	0.00418517
pmb0530	Nicotinic acid adenine dinucleotide	C21H27N7O14P2	664.2	136.2	663.08	[M+H]+	Nucleotides and derivatives	Nucleotides and derivatives	A	260010	430020	426140	337810	307890	361550	0.583129	0.902416	-0.148135	364350	400470	328140	423750	399670	486930	1.47161	1.1989	0.261712	340630	446840	356560	513610	522660	538330	1.45405	1.37636	0.46086
pmb0542	Cyanidin 3-O-(6''-Malonylglucoside)	C24H23O14+	535.11	287.055	535.109	[M]+	Flavonoids	Anthocyanins	B	93855	124300	126190	107880	99645	86858	1.37398	0.854907	-0.22616	79878	65961	78004	74688	108760	94579	1.27186	1.24206	0.312738	131720	75810	77191	87960	70760	65463	0.734605	0.787378	-0.344872
pmb0545	Rosinidin O-hexoside	C23H25O11+	477.14	315.086	477.14	[M]+	Flavonoids	Anthocyanins	B	38484	27839	35745	43620	50545	38425	1.81606	1.29904	0.377441	45755	39588	51849	37462	64560	46864	0.336943	1.08524	0.118012	37082	41082	38094	53421	68445	42857	1.23777	1.41687	0.502712
pmb0550	Cyanidin 3-O-glucoside (Kuromanin)	C21H21O11+	449.11	287.055	449.108	[M]+	Flavonoids	Anthocyanins	A	4444400	5810200	5714900	13137000	2199600	4080000	0.202328	1.21586	0.281971	7764100	2487900	5144900	8612600	8404000	1988600	0.276967	1.23435	0.303754	3997700	2425100	4281200	2516600	4981200	4133300	0.196616	1.08661	0.119838
pmb0588	Luteolin 3',7-di-O-glucoside	C27H30O16	611.1	449.3	610.126	[M+H]+	Flavonoids	Flavonoid	B	95014	63649	71557	91600	164170	100820	1.72796	1.54891	0.631253	200320	178120	170780	120540	102610	95451	1.96985	0.580097	-0.785633	117470	125220	139170	108630	127860	58336	0.896907	0.772079	-0.37318
pmb0592	Chrysoeriol O-hexosyl-O-rutinoside	C34H42O20	771.1	463.2	770.19	[M+H]+	Flavonoids	Flavonoid	B	19903	21705	24564	27994	28683	31463	2.19948	1.33198	0.413576	34001	23810	42655	12641	22665	18538	1.65235	0.535943	-0.89985	14222	14123	18523	16690	13860	25258	0.558815	1.19075	0.251869
pmb0639	8-C-Hexosyl-apigenin O-hexosyl-O-hexoside	C33H40O20	757.2	595.2	756.175	[M+H]+	Flavonoids	Flavonoid carbonoside	B	2703400	2907600	3192600	2823300	2387400	2877700	1.19042	0.918761	-0.122239	2395900	2323600	2403100	2443600	2051800	2851700	0.202501	1.03152	0.0447709	2709800	2123000	2424300	2318400	2104500	2072500	0.921617	0.895041	-0.159975
pmb0667	C-hexosyl-luteolin O-feruloylpentoside	C36H36O18	757.1	177.1	756.158	[M+H]+	Flavonoids	Flavonoid carbonoside	B	169300	215350	190020	193310	168830	138880	1.3039	0.871839	-0.197866	203780	197420	149840	117890	117980	171330	1.54414	0.738966	-0.436419	159410	167920	166230	213130	202910	125910	0.29451	1.09804	0.134934
pmb0684	C-Hexosyl-luteolin O-sinapic acid	C32H30O15	655.2	207.2	654.132	[M+H]+	Flavonoids	Flavonoid carbonoside	B	38843	31542	9	23178	29077	21219	0.914802	1.04375	0.0617814	49614	18392	52993	97406	22598	31363	0.304707	1.25098	0.323056	34563	24263	33732	37218	28953	22534	0.258486	0.958372	-0.0613423
pmb0706	Quercetin 5-O-malonylhexosyl-hexoside	C30H32O20	713.1	465.1	712.118	[M+H]+	Flavonoids	Flavonoid	A	103500	119240	112480	136270	128900	66747	0.318736	0.990147	-0.0142857	106890	110250	82877	100320	102090	108410	0.347068	1.03601	0.0510351	118370	80962	107740	112330	82317	88615	0.431524	0.922461	-0.11644
pmb0709	Quercetin 7-O-malonylhexosyl-hexoside	C30H32O20	713.1	465.2	712.118	[M+H]+	Flavonoids	Flavonoid	A	176240	211960	262490	213720	258820	188540	0.183604	1.01597	0.0228545	177880	197680	144950	199010	162860	268510	0.877044	1.21108	0.276296	244540	166700	138340	366350	207050	195030	0.871415	1.39821	0.483584
pmb0752	3-O-Feruloyl quinic acid	C17H20O9	369.1	177.1	368.093	[M+H]+	Phenolic acids	Phenolic acids	B	61728	46707	23367	56049	44425	43639	0.586421	1.09341	0.128828	48050	56385	31225	63182	78379	48523	1.23976	1.40118	0.486642	53425	45674	48572	59274	42893	36804	0.432482	0.941085	-0.0876027
pmb0758	Anisic acid O-feruloyl hexoside	C24H26O11	491.1	329	490.125	[M+H]+	Phenolic acids	Phenolic acids	B	24436	50594	48105	36522	43683	29522	0.401152	0.891111	-0.166322	47360	28533	49665	57422	68261	42807	1.21248	1.34193	0.424309	72439	40367	38878	36195	28359	35824	1.03318	0.661757	-0.595626
pmb0767	D-erythro-Dihydrosphingosine	C18H39NO2	302.4	60.2	301.272	[M+H]+	Lipids	Sphingolipids	B	28292	44304	60208	32275	25780	25118	1.65244	0.626284	-0.675111	29270	39212	26269	39215	27739	52483	0.854045	1.26054	0.334037	15635	9470.8	16633	24517	25121	29514	1.39745	1.89637	0.923237
pmb0801	4-Pyridoxic acid O-hexoside	C14H19NO9	346	184.1	345.089	[M+H]+	Others	Vitamin	A	696640	646710	480280	739170	431820	852660	0.360774	1.10968	0.150147	561890	497300	657330	722250	494070	723040	0.778958	1.12982	0.176094	725450	467820	620350	603860	474640	487360	0.691279	0.863389	-0.211917
pmb0803	Pyridoxine O-feruloyl hexoside	C24H29NO11	508.1	152.4	507.149	[M+H]+	Others	Vitamin	B	23578	26142	22607	20460	25588	19298	1.21743	0.90348	-0.146435	18882	32201	22955	19005	22086	22587	0.765237	0.860072	-0.217471	27420	20450	19201	22078	26841	29607	0.861096	1.17079	0.227481
pmb0854	LysoPC 18:3	C26H48NO7P	518.3	184.08	517.282	[M+H]+	Lipids	LPC	A	441820	605410	618740	476080	436900	651640	0.504845	0.939165	-0.0905501	688850	1040400	1080900	953920	712180	1017000	0.147977	0.954789	-0.0667463	637270	892850	785060	2240400	2125900	4024200	1.5315	3.62412	1.85763
pmb0856	LysoPE 18:1(2n isomer)	C23H46NO7P	480.31	339.2	479.268	[M+H]+	Lipids	LPE	A	259580	375770	363230	336280	348610	332370	0.274841	1.01871	0.0267385	250530	551410	201610	330340	482710	259120	0.360684	1.06838	0.0954212	230570	197050	177950	470040	320700	490420	1.51206	2.11563	1.08109
pmb0864	LysoPE 14:0	C19H40NO7P	426.3	285.2	425.224	[M+H]+	Lipids	LPE	B	10572	10471	12734	13401	10992	7344.4	0.552204	0.939616	-0.0898573	13318	29226	11477	22952	16251	15552	0.297953	1.01359	0.0194704	13260	10737	9237.2	36705	24165	33313	1.56074	2.83392	1.5028
pmb0865	LysoPC 18:3(2n isomer)	C26H48NO7P	518.2	184.1	517.282	[M+H]+	Lipids	LPC	A	2959400	4625800	4809900	2894500	3046800	5503300	0.479647	0.923316	-0.115103	3832000	6262300	4745300	2841900	4080200	3785400	1.39543	0.721549	-0.470831	3216900	3928500	3082900	6468500	4094500	10429000	1.25111	2.05234	1.03727
pmb0874	LysoPE 18:2(2n isomer)	C23H44NO7P	478.6	460.6	477.253	[M+H]+	Lipids	LPE	A	37699	71996	92796	55255	46191	65369	0.580921	0.823814	-0.279609	54126	107610	84315	78631	67925	104440	0.199663	1.0201	0.028707	57711	65470	78128	152520	88781	175500	1.35278	2.07045	1.04995
pmb0876	LysoPE 16:0	C21H44NO7P	454.2	313.3	453.253	[M+H]+	Lipids	LPE	A	313310	533130	551450	432120	343100	439080	0.713921	0.868666	-0.203126	371720	761070	593700	653940	555790	802150	0.780306	1.1653	0.220702	424440	437760	531000	1528500	1043000	2036500	1.52682	3.30749	1.72574
pmb0889	Punicic acid	C18H30O2	279.3	95.1	278.205	[M+H]+	Lipids	Free fatty acids	A	784450	1095300	1179700	733790	1442200	909260	0.086189	1.00843	0.0121151	678100	831820	649690	546990	1808100	989830	0.803237	1.54885	0.631201	957850	1641400	903680	2309600	3359200	3590800	1.48723	2.64339	1.40239
pmb0890	MAG(18:2)	C21H38O4	355.1	263.3	354.251	[M+H]+	Lipids	Glycerol ester	A	4724900	4868400	4591500	5882200	5474900	4131500	0.781315	1.09192	0.126861	4447700	5423400	2502200	3233200	2670800	3275900	1.03274	0.741912	-0.43068	6070700	4756500	3985600	5605600	4967400	3875100	0.0737835	0.975379	-0.0359646
pmb0896	N'-Feruloyl putrescine	C14H20N2O3	265.1	177.5	264.132	[M+H]+	Alkaloids	Phenolamine	A	20567	53090	78374	169360	169600	67435	1.73939	2.67311	1.41852	28783	210560	22955	27616	24448	19794	1.0059	0.273956	-1.86799	68090	143170	44885	53283	35500	13870	1.06721	0.400761	-1.31918
pmb0981	Adenosine 5'-monophosphate	C10H14N5O7P	348.2	136	347.047	[M+H]+	Nucleotides and derivatives	Nucleotides and derivatives	B	272180	367330	447040	466600	267610	349650	0.061578	0.997524	-0.00357615	261420	403410	352500	404410	609010	488860	1.54709	1.47669	0.562366	252620	344280	350460	501000	404810	475090	1.34443	1.45763	0.543624
pmb0998	Guanosine 5'-monophosphate	C10H14N5O8P	364.1	152.1	363.042	[M+H]+	Nucleotides and derivatives	Nucleotides and derivatives	B	13298	19401	19754	21729	17110	21204	1.02815	1.1447	0.194971	15684	13619	19939	21867	16553	17741	1.01941	1.14051	0.189679	19105	20506	22820	14736	12275	19970	1.15321	0.752527	-0.410185
pmb1096	Indole	C8H7N	118	91	117.053	[M+H]+	Alkaloids	Plumerane	B	9578.2	15792	13503	48162	26179	7399.6	0.954759	2.10275	1.07228	7400.9	35193	6420.4	8072.4	16249	10388	0.161796	0.708148	-0.497876	9392.3	12109	9580.9	13895	9906.7	6783.9	0.193269	0.984023	-0.023236
pmb1562	MAG(18:4)isomer3	C21H34O4	351	146.9	350.222	[M+H]+	Lipids	Glycerol ester	B	106690	130290	125580	144590	142570	178650	1.91575	1.28478	0.361522	166640	135830	141380	113040	126440	133420	1.60994	0.840149	-0.251283	206270	334040	206670	218450	384630	374010	0.802543	1.30805	0.387422
pmb1587	4-Hydroxy-3,5-diisopropylbenzaldehyde	C13H18O2	207.2	165.2	206.118	[M+H]+	Phenolic acids	Phenolic acids	B	18528	20595	18712	16974	18038	14954	1.87039	0.863941	-0.210996	18772	20199	19370	26600	26592	25757	2.05729	1.35323	0.436411	21288	22074	17964	25354	30699	26424	1.43166	1.34489	0.427493
pmb1605	MAG(18:3)isomer3	C21H36O4	353.3	261.4	352.237	[M+H]+	Lipids	Glycerol ester	A	5130700	3715800	2086000	1605300	2026700	3752900	1.16149	0.6755	-0.565973	1884400	2295900	2913900	1332500	2876100	1291400	0.947438	0.775281	-0.367208	1766100	2843200	2586000	2160800	1977800	4587600	0.363469	1.21276	0.278299
pmb1656	MAG(18:3)isomer4	C21H36O4	353.1	335.1	352.237	[M+H]+	Lipids	Glycerol ester	A	257760	225300	188760	327220	261190	220130	1.25312	1.20351	0.267244	281460	311780	151420	193450	171690	170570	1.15317	0.719402	-0.47513	347320	260310	223650	316550	297860	256860	0.376563	1.04811	0.0677854
pmb2211	Cocamidopropyl βine	C19H38N2O3	343.1	240.7	342.262	[M+H]+	Alkaloids	Alkaloids	A	10345	11016	12185	9	9	9	2.43471	0.000804865	-10.279	8753.7	19145	9	9	10074	9	0.795802	0.361621	-1.46745	9760.2	11512	8366.3	13333	9885.9	11548	0.909615	1.17303	0.230242
pmb2221	4-Hydroxysphinganine	C18H39NO3	318.3	60.1	317.266	[M+H]+	Lipids	Sphingolipids	A	650620	884090	1016800	881860	612740	864530	0.520978	0.924602	-0.113096	924450	922010	846470	2639700	1531400	2535000	1.92491	2.49026	1.3163	581660	440920	602540	1379200	1800000	1421300	1.56672	2.83087	1.50124
pmb2319	LysoPC 15:0	C23H48NO7P	482.3	184.1	481.282	[M+H]+	Lipids	LPC	A	19424	21380	19987	19707	18164	25092	0.294072	1.03573	0.0506465	28127	40110	43235	32326	22884	32534	1.08374	0.787139	-0.345309	24863	30804	30912	62706	76008	178240	1.42791	3.66086	1.87218
pmb2325	MAG(18:3)isomer2	C21H36O4	353.1	261.8	352.237	[M+H]+	Lipids	Glycerol ester	A	85922	83715	70228	74288	67880	90481	0.411028	0.969916	-0.0440677	70436	92739	71018	57001	65701	61884	1.59997	0.788179	-0.343405	71786	81449	63190	108280	102600	142510	1.46777	1.63285	0.707394
pmb2363	MAG(18:1)isomer1	C21H40O4	357.2	265.3	356.265	[M+H]+	Lipids	Glycerol ester	B	265400	142530	45212	71905	93878	86142	0.812685	0.555952	-0.846969	60999	94218	47495	103330	183470	62656	1.14878	1.7239	0.785679	52410	76818	74270	195660	227380	191320	1.5711	3.019	1.59407
pmb2406	LysoPC 17:0	C25H52NO7P	510.1	184.4	509.311	[M+H]+	Lipids	LPC	A	39027	43091	31939	49202	23738	35141	0.520598	0.947605	-0.0776421	40833	58163	63595	60041	53219	64453	0.763742	1.09301	0.128302	59287	77242	52160	106000	92434	155620	1.4014	1.87639	0.907959
pmb2444	MAG(18:3)isomer1	C21H36O4	353.2	261.3	352.237	[M+H]+	Lipids	Glycerol ester	A	20279000	16104000	11644000	17172000	20130000	13397000	0.377018	1.05564	0.0781116	13266000	15888000	9817500	10334000	10963000	12803000	0.848892	0.874998	-0.192648	18576000	18665000	15574000	22236000	19436000	18458000	1.04772	1.1385	0.187137
pmb2591	Acetyltryptophan	C13H14N2O3	245	203.2	246.089	[M-H]-	Amino acids and derivatives	Amino acids and derivatives	A	368950	259090	215250	478320	28289	608770	0.378446	1.32265	0.403433	514150	72537	368730	1580700	418370	1354000	1.43314	3.50954	1.81128	1421500	471470	396270	8709100	11078000	12697000	1.57157	14.1899	3.82679
pmb2620	3,4-Dimethoxycinnamic acid	C11H12O4	207.1	133.1	208.064	[M-H]-	Phenolic acids	Phenolic acids	A	599040	751770	879510	468220	1019000	581700	0.530566	0.927634	-0.108373	484900	985710	649070	420530	676490	606540	0.778495	0.803687	-0.315294	860790	1080200	763040	517930	562210	494510	1.48425	0.582335	-0.78008
pmb2640	Lauric acid	C12H24O2	199	181	200.162	[M-H]-	Lipids	Free fatty acids	A	59861	49179	29970	37263	63531	42157	0.17404	1.02835	0.040332	24940	37298	22105	17435	14308	21148	1.60915	0.627094	-0.673246	43922	78241	34976	28975	32328	29483	1.11776	0.577743	-0.7915
pmb2778	9,10-EODE	C18H32O3	295	277.3	296.214	[M-H]-	Lipids	Free fatty acids	A	497610	746410	809320	442250	894130	586040	0.408564	0.93624	-0.095049	413250	635110	436080	385430	1338600	656340	0.826884	1.60355	0.681267	718920	1127200	627470	1366000	2366700	2748500	1.42773	2.62016	1.38965
pmb2786	9-HOTrE	C18H30O3	293	275	294.199	[M-H]-	Lipids	Free fatty acids	B	75298	86280	84461	56288	88035	83174	0.744346	0.924638	-0.113039	54612	86280	55135	39197	600210	71548	0.681129	3.62682	1.85871	78765	130200	82226	191590	295680	347930	1.49156	2.86822	1.52016
pmb2787	9-KODE	C18H30O3	293.2	275.1	294.199	[M-H]-	Lipids	Free fatty acids	B	19406	20054	9098.8	9960.7	16571	7946	1.11218	0.71002	-0.494069	7102	13598	6411.4	5755.3	12174	8399.9	0.122956	0.971149	-0.0422359	18805	18402	9256	17515	20432	24204	0.961207	1.33765	0.419695
pmb2792	13-HOTrE(r)	C18H30O3	293	193.1	294.199	[M-H]-	Lipids	Free fatty acids	B	32330	29062	26275	25927	31550	24889	0.781946	0.939533	-0.089985	54308	32452	30462	21828	24837	28336	1.58974	0.63982	-0.644262	23438	35613	23549	36016	23161	61171	0.763471	1.457	0.542998
pmb2799	12,13-EODE	C18H32O3	295	195.2	296.214	[M-H]-	Lipids	Free fatty acids	A	43809	45308	32851	33955	60154	32504	0.0124322	1.03808	0.0539229	23908	41976	24277	19224	19859	26112	1.24718	0.723095	-0.467742	41063	54641	30941	41944	48082	47450	0.551804	1.08552	0.11839
pmb2871	2,5-Dihydroxy benzoic acid O-hexside	C13H16O9	315.1	153	316.065	[M-H]-	Phenolic acids	Phenolic acids	B	239120	391060	468430	211620	320380	267220	1.29727	0.727483	-0.459015	252550	365860	268420	311440	456950	188560	0.143537	1.07907	0.109786	133370	292760	146070	293750	158110	467550	0.816663	1.6068	0.684189
pmb2936	Disinapoyl hexoside	C28H32O14	591.1	367.2	592.152	[M-H]-	Phenolic acids	Phenolic acids	B	8053.4	4535	2051.4	5007.8	6244.6	68837	1.26068	5.47066	2.45172	10704	6086.9	10615	12574	6885.6	12049	0.535645	1.1497	0.201259	21562	7362.9	8502.4	9355	8880.9	20068	0.169804	1.02342	0.0334003
pmb2940	1-O-β-D-Glucopyranosyl sinapate	C17H22O10	385.1	205	386.102	[M-H]-	Phenolic acids	Phenolic acids	A	3702100	4700900	5270800	3661100	12424000	7265700	1.23802	1.7077	0.772058	5422400	9965800	8695600	6281700	7630200	13322000	0.321841	1.1308	0.177341	9418200	6327900	5572700	9590000	9421600	10593000	1.23335	1.38866	0.473695
pmb3000	Chrysoeriol O-acetylhexoside	C24H24O12	503.1	341.1	504.105	[M-H]-	Flavonoids	Flavonoid	B	26649	28496	39046	45373	77270	17658	0.652644	1.48954	0.574864	18863	85127	25550	63003	50590	32370	0.653662	1.12678	0.172205	99671	44071	20090	63852	20623	9	0.765103	0.515675	-0.955467
pmb3002	Chrysoeriol 7-O-rutinoside	C28H32O15	607.1	299	608.146	[M-H]-	Flavonoids	Flavonoid	B	1707600	1891200	1694500	1586700	1854400	1362300	1.19191	0.907449	-0.140111	1651600	1918800	1255200	1625700	1539200	1916400	0.347434	1.05299	0.0744893	1706000	1335600	1961700	1485800	1450200	1485500	0.771939	0.883717	-0.178344
pmb3013	Isorhamnetin O-acetyl-hexoside	C24H24O13	519.1	314.2	520.1	[M-H]-	Flavonoids	Flavonols	B	42052	69055	65321	44673	54241	530040	0.89561	3.56493	1.83387	54141	50477	31348	52280	56762	111700	1.14678	1.62351	0.699115	105620	39400	72739	380500	225000	387490	1.48874	4.56004	2.18905
pmb3072	3-O-p-coumaroyl shikimic acid O-hexoside	C22H26O12	481.1	319.3	482.12	[M-H]-	Phenolic acids	Phenolic acids	B	108810	113180	111500	84416	183060	79033	0.16711	1.03904	0.0552493	73972	244310	66105	73608	195990	113120	0.157715	0.995658	-0.00627779	106020	130340	83991	136060	152320	58256	0.0395398	1.08205	0.113768
pmb3081	Glucarate O-Phosphoric acid	C6H11PO11	289.1	97	289.99	[M-H]-	Others	Saccharides and Alcohols	B	129760	44402	22815	42669	100040	13938	0.414774	0.795255	-0.33051	77705	54221	31926	171520	45063	36875	0.506376	1.54687	0.629353	138420	12534	83813	63638	72182	18912	0.194766	0.659088	-0.601458
pmb3099	Diethyl phosphate	C4H11O4P	153	125	154.03	[M-H]-	Organic acids	Organic acids	B	204930	253450	155600	152910	152420	239930	0.744223	0.888075	-0.171247	145800	189400	203160	163510	153300	129280	1.12559	0.828609	-0.271236	165090	205190	205020	143580	142240	136870	1.47847	0.73473	-0.444714
pmb3107	Syringic acid O-glucoside	C15H20O10	359.1	182.1	360.088	[M-H]-	Phenolic acids	Phenolic acids	B	13178	19273	16965	14128	14138	32091	0.518016	1.22141	0.288543	19150	18346	26118	18725	19477	17803	0.8406	0.880388	-0.183789	22137	18279	15621	21387	13704	27283	0.318605	1.11309	0.154565
pmd0130	LysoPC 14:0(2n isomer)	C22H46NO7P	468.3	184	467.268	[M+H]+	Lipids	LPC	A	35928	38469	35278	36456	41541	27993	0.493934	0.966401	-0.0493066	47302	86631	42426	78031	47184	58665	0.296395	1.04265	0.0602494	46821	47374	42846	133470	149930	216810	1.58922	3.65008	1.86793
pmd0132	LysoPC 16:0(2n isomer)	C24H50NO7P	496.33	184	495.296	[M+H]+	Lipids	LPC	A	1257400	1756000	1777500	1452000	1151600	1631800	0.927152	0.884051	-0.177798	1855500	2636400	2748100	2451100	1841200	2975900	0.0357341	1.0039	0.00560842	1952600	2210500	2228200	5072900	5371500	11662000	1.47774	3.45883	1.79028
pmd0136	LysoPC 18:0	C26H54NO7P	524.36	184	523.325	[M+H]+	Lipids	LPC	A	17146	13297	8483.9	21345	12075	14173	0.865685	1.22262	0.289982	5649.3	19960	22688	19301	22116	16803	0.827943	1.20545	0.269572	23230	41453	17980	27091	21337	15017	0.548437	0.767514	-0.381735
pmd0160	LysoPE 16:0(2n isomer)	C21H44NO7P	452.3	255.2	453.253	[M-H]-	Lipids	LPE	A	12065	17773	19312	6768.9	7365.1	17917	1.45255	0.652106	-0.616822	15469	26789	29709	19680	19648	24025	0.385652	0.880306	-0.183923	18562	22424	23887	40173	31723	70768	1.34397	2.19913	1.13693
pme0006	L-Proline	C5H9NO2	116.1	70.1	115.056	[M+H]+	Amino acids and derivatives	Amino acids and derivatives	A	265520	241040	300770	303280	416420	275690	1.44233	1.23294	0.302103	242230	229150	296190	433980	560470	250240	1.42738	1.6216	0.697416	352250	614310	270990	371550	437980	421920	0.229813	0.995071	-0.00712876
pme0008	L-Citrulline	C6H13N3O3	176.1	113	175.084	[M+H]+	Amino acids and derivatives	Amino acids and derivatives	B	162950	152920	210110	211650	166860	204740	1.02612	1.10888	0.149106	167360	137660	134970	180390	163640	228010	1.4432	1.30012	0.378645	123130	153210	153360	190880	150250	148440	0.789997	1.13933	0.188185
pme0014	L-Glutamic acid	C5H9NO4	148.1	84	147.045	[M+H]+	Amino acids and derivatives	Amino acids and derivatives	A	669780	365960	213940	380950	303630	460910	0.0112672	0.916627	-0.125594	242690	188350	238740	293310	184490	248260	0.492547	1.08403	0.116401	713510	197440	268430	226300	365570	206760	0.465914	0.677161	-0.562429
pme0026	L-(+)-Lysine	C6H14N2O2	147	84	146.095	[M+H]+	Amino acids and derivatives	Amino acids and derivatives	B	1578700	1426300	1180100	1286000	2205200	887730	0.0843503	1.04631	0.0653163	1064200	1219700	825720	1354000	2194600	1121500	1.29437	1.50182	0.586715	2816500	3246500	2514300	2163500	2871200	1619000	0.974302	0.775734	-0.366367
pme0040	Adenine	C5H5N5	136.1	119	135.049	[M+H]+	Nucleotides and derivatives	Nucleotides and derivatives	A	210450	218030	235570	346900	189800	383000	1.3027	1.38499	0.469871	449200	389560	1021900	757590	893360	437930	0.574696	1.12266	0.166915	567100	326210	433510	427380	647670	588360	0.820674	1.25368	0.326171
pme0120	5-Aminovaleric acid	C5H11NO2	118.2	101	117.07	[M+H]+	Amino acids and derivatives	Amino acids and derivatives	B	158860	197070	157020	211410	195730	196340	1.71054	1.17649	0.234488	170620	197540	177340	189870	187170	206610	1.08683	1.06994	0.0975243	183820	200030	204190	186880	188410	164840	1.04786	0.918526	-0.122608
pme0122	N6-Acetyl-L-lysine	C8H16N2O3	189.2	126	188.103	[M+H]+	Amino acids and derivatives	Amino acids and derivatives	B	61178	62039	71559	66870	54157	63014	0.809993	0.944885	-0.0817887	71844	104330	97464	78298	127590	113830	0.733704	1.1684	0.224531	104510	74126	72885	60639	62067	37884	1.22124	0.638476	-0.647297
pme0124	Glycyl-L-proline	C7H12N2O3	173.2	115.5	172.075	[M+H]+	Amino acids and derivatives	Amino acids and derivatives	B	103620	107680	95599	110290	119800	100970	1.23608	1.07873	0.109329	136970	119250	105830	139740	114780	93309	0.317366	0.960721	-0.0578107	135520	84522	80514	115130	111370	97259	0.485533	1.0772	0.107286
pme0170	N-α-Acetyl-L-arginine	C8H16N4O3	217.1	158	216.108	[M+H]+	Amino acids and derivatives	Amino acids and derivatives	B	51750	53516	61297	62136	43664	64327	0.0899393	1.0214	0.0305442	46696	50000	52735	55514	52877	60721	1.57832	1.13171	0.1785	41757	63041	41505	68197	68207	74110	1.33238	1.43889	0.524957
pme0181	1-Methylhistidine	C7H11N3O2	170.1	124	169.076	[M+H]+	Amino acids and derivatives	Amino acids and derivatives	B	54293	66804	70181	67937	74347	52077	0.0814082	1.01612	0.0230678	58866	52210	53238	69030	60099	62509	1.68853	1.16629	0.221928	40018	42755	53879	92696	89636	69519	1.47165	1.84301	0.882064
pme0183	2-Hydroxy-6-aminopurine	C5H5N5O	152.1	135	151.043	[M+H]+	Nucleotides and derivatives	Nucleotides and derivatives	B	28832	31734	24334	47848	33628	25345	1.05069	1.2582	0.331359	41085	44729	40148	57910	53941	32118	0.628519	1.14296	0.19277	30925	16607	19186	27608	26953	27223	0.893516	1.22582	0.293743
pme0193	L-Glutamine	C5H10N2O3	147.07	84	146.06	[M+H]+	Amino acids and derivatives	Amino acids and derivatives	B	1520400	1391600	1085000	1210800	2149800	850050	0.0609287	1.05345	0.0751254	1033900	1186100	751470	1191000	2099100	1047600	1.14126	1.45978	0.545753	2834300	3131400	2367600	1970400	2709200	1493500	1.03744	0.740775	-0.432893
pme0230	Adenosine	C10H13N5O4	268.1	136	267.084	[M+H]+	Nucleotides and derivatives	Nucleotides and derivatives	A	3607300	2439000	1042700	1938900	1012900	1698300	0.947563	0.65596	-0.60832	2207200	2335100	1916500	2222200	3352700	1789300	0.515186	1.14018	0.189263	2248000	1937900	2601000	1823900	1857600	1706700	1.31586	0.793912	-0.332949
pme0241	Benzoic acid	C7H6O2	123.04	79	122.032	[M+H]+	Phenolic acids	Phenolic acids	B	330170	345300	344730	295980	301570	388610	0.548722	0.966634	-0.0489584	328210	320380	384020	234210	268720	387540	1.01736	0.862349	-0.213657	243850	230880	305060	245840	198180	261340	0.667283	0.904551	-0.144726
pme0253	N-Acetyl-L-leucine	C8H15NO3	174.1	86	173.094	[M+H]+	Amino acids and derivatives	Amino acids and derivatives	B	21817	28170	35734	25541	15589	18344	1.63909	0.693809	-0.52739	29388	31695	15212	31282	33847	30899	0.976065	1.25864	0.331867	20386	20244	26490	60915	60961	73124	1.58201	2.90524	1.53866
pme0257	Uracil	C4H4N2O2	111.03	80	112.023	[M-H]-	Nucleotides and derivatives	Nucleotides and derivatives	B	26717	36417	30012	35876	29013	23648	0.522766	0.950519	-0.0732133	33580	36062	19350	33358	33295	34023	0.686367	1.13129	0.177972	16541	17615	21436	18260	18521	13516	0.664655	0.904752	-0.144405
pme0264	Thymidine	C10H14N2O5	243.09	127	242.078	[M+H]+	Nucleotides and derivatives	Nucleotides and derivatives	B	26576	15877	6477.3	14120	9156.9	14410	0.380047	0.770216	-0.376665	8724.4	20537	13078	19223	114670	11810	1.01117	3.44131	1.78296	23991	17217	15789	21782	23262	14609	0.194386	1.0466	0.0657087
pme0274	6-Aminocaproic acid	C6H13NO2	132.09	69	131.085	[M+H]+	Organic acids	Organic acids	B	9113700	9239800	8249800	6963000	6974000	5789500	2.22027	0.741506	-0.43147	5952300	8515300	6618100	8812800	13164000	9805300	1.61408	1.50728	0.59195	13536000	16107000	13079000	20577000	18758000	15790000	1.2788	1.29032	0.367728
pme0278	2,6-Diaminooimelic acid	C7H14N2O4	191.09	128	190.083	[M+H]+	Amino acids and derivatives	Amino acids and derivatives	B	36527	29295	35443	17826	39880	33658	0.654295	0.902227	-0.148438	33124	33148	24832	41149	28490	30838	0.635633	1.10288	0.141279	36912	15309	25615	38936	33385	29930	0.843647	1.31367	0.393605
pme0281	Terephthalic acid	C8H6O4	165.03	121	166.021	[M-H]-	Phenolic acids	Phenolic acids	A	2772300	2787600	2495200	2070100	2586100	3356700	0.193394	0.994761	-0.00757803	2050700	3630500	3615000	1990900	3410200	2961300	0.391737	0.89955	-0.152724	3107000	4409600	3128400	3303900	3448500	4262100	0.281018	1.03471	0.0492281
pme0295	4-Acetamidobutyric acid	C6H11NO3	146.07	86	145.065	[M+H]+	Organic acids	Organic acids	B	15016	27455	40470	58702	62935	23666	1.31437	1.75188	0.808907	23736	74335	13393	273890	180500	221230	1.83412	6.06133	2.59963	33857	52139	28926	606290	736410	595990	1.61593	16.8696	4.07636
pme0321	Kaempferol 7-O-rhamnoside	C21H20O10	431.11	285	432.088	[M-H]-	Flavonoids	Flavonols	B	9	9	7687.2	11356	5719.8	9	0.848361	2.21731	1.14881	15937	31017	33937	85222	85881	15560	1.05744	2.30759	1.20638	69841	9	14694	18490	29594	9	0.0783098	0.568852	-0.813875
pme0369	Kaempferol 3-O-rutinoside(Nicotiflorin)	C27H30O15	593.16	285	594.132	[M-H]-	Flavonoids	Flavonols	A	2284300	3128800	3206200	2551300	2802500	3103200	0.127484	0.98117	-0.0274247	2548600	2501400	2676000	2232700	2270100	3447800	0.0210398	1.02907	0.0413421	2393200	2738600	2849600	2354300	2097700	2398600	1.23692	0.858321	-0.220411
pme0376	Naringenin	C15H12O5	271.07	151	272.058	[M-H]-	Flavonoids	Dihydroflavone	B	4484.6	7174.2	6385	10223	2335.5	26396	0.596574	2.15889	1.11029	9855	11657	22115	42065	54446	23837	1.78205	2.75857	1.46392	25881	4854.2	15321	150190	139140	237450	1.50533	11.4378	3.51573
pme0442	Delphinidin	C15H11O7+	303.05	229.049	303.05	[M]+	Flavonoids	Anthocyanins	B	58289	89479	89423	80556	103930	45196	0.320454	0.968342	-0.0464115	75897	122060	38761	82178	73094	43557	0.294055	0.83994	-0.251641	67230	28932	63162	82449	80335	37993	0.460014	1.26018	0.33363
pme0490	Nicotinic acid	C6H5NO2	124	78	123.027	[M+H]+	Others	Vitamin	B	61036	110260	148220	55754	38718	143000	0.937654	0.743224	-0.428131	38491	28391	57983	67107	39564	38226	0.688486	1.16043	0.214659	26924	21352	31292	101350	104230	100370	1.59221	3.84514	1.94304
pme0513	Xylitol	C5H12O5	151	59	152.058	[M-H]-	Others	Saccharides and Alcohols	B	124990	179740	274340	134180	384150	146090	0.220129	1.14739	0.198358	153240	329640	148950	138650	306160	177490	0.0450675	0.984917	-0.0219262	183600	260910	158600	163550	242500	164780	0.168573	0.946477	-0.07936
pme0516	Inositol	C6H12O6	179.16	87	180.053	[M-H]-	Others	Saccharides and Alcohols	A	904950	1014700	1084000	1091700	1588300	861590	0.836216	1.1791	0.23768	1098100	1708300	980090	1273100	1288200	1294100	0.251379	1.0182	0.0260194	1214200	1083500	974700	1076400	1060300	893830	0.620828	0.926088	-0.110779
pme0519	D-(+)-Sucrose	C12H22O11	341	119	342.096	[M-H]-	Others	Saccharides and Alcohols	A	7052000	7887200	6390300	7039200	6826900	6085400	1.04485	0.935395	-0.0963529	5469200	6816500	6294600	6938300	6713700	5647600	0.532615	1.03871	0.0547972	7609500	6468800	5725300	6908200	5756000	5182900	0.629999	0.901205	-0.150073
pme0534	Gluconic acid	C6H12O7	195.16	74.9	196.047	[M-H]-	Others	Saccharides and Alcohols	A	254410	264130	251190	219840	258020	276980	0.40833	0.980656	-0.0281816	218150	261560	279130	303030	254420	313910	1.25809	1.14828	0.199473	268720	259660	247590	420930	684300	651950	1.51957	2.26449	1.17919
pme1086	Glutathione reduced form	C10H17N3O6S	306	143	307.068	[M-H]-	Amino acids and derivatives	Amino acids and derivatives	B	52163	41100	46667	58349	79795	52945	1.8052	1.3656	0.449539	74423	41896	60090	57468	80504	29475	0.278818	0.949198	-0.0752196	66571	72555	38096	66271	68847	64279	0.649911	1.12513	0.170086
pme1109	Guanine	C5H5N5O	152	135	151.043	[M+H]+	Nucleotides and derivatives	Nucleotides and derivatives	B	17649	26258	39177	65354	29290	62122	1.62962	1.88684	0.91597	42104	78034	152630	297430	319450	113280	1.57603	2.67685	1.42054	177660	17717	109370	113040	194240	141980	0.718186	1.47421	0.559939
pme1173	Allopurinol	C5H4N4O	137	110	136.033	[M+H]+	Nucleotides and derivatives	Nucleotides and derivatives	B	15732	17909	12192	23904	17599	18100	1.55749	1.30044	0.378998	18530	34480	19306	19511	28166	16144	0.422714	0.882529	-0.180284	38902	34669	27774	24218	20160	17174	1.39765	0.607351	-0.719397
pme1178	Guanosine	C10H13N5O5	284.09	152	283.078	[M+H]+	Nucleotides and derivatives	Nucleotides and derivatives	A	5578300	4030400	2037200	4164600	3955500	3718100	0.357135	1.01651	0.0236276	2626700	2922300	3147900	2163900	7082900	2279500	0.31643	1.32533	0.406356	3864700	3853200	4238000	1948900	2250400	1921500	1.60727	0.511948	-0.965931
pme1184	Deoxyguanosine	C10H13N5O4	268.1	152	267.084	[M+H]+	Nucleotides and derivatives	Nucleotides and derivatives	B	27104	22201	22095	25789	19717	24416	0.249324	0.9793	-0.0301776	18100	44451	25544	46135	207500	29635	1.17935	3.21551	1.68505	42582	24977	23699	42136	51801	39205	1.1697	1.45896	0.544943
pme1194	Deoxycytidine	C9H13N3O4	228	112	227.079	[M+H]+	Nucleotides and derivatives	Nucleotides and derivatives	B	12318	8573.9	12640	14470	8686.2	16924	0.802112	1.19529	0.257355	5871.4	8666.3	8487.3	11635	41214	4734.4	0.86535	2.50091	1.32245	7280.8	7177.7	3594.9	12146	8864.9	11301	1.30816	1.7898	0.839795
pme1210	L-Methionine	C5H11NO2S	150	61	149.042	[M+H]+	Amino acids and derivatives	Amino acids and derivatives	A	433460	429150	408370	655530	454410	473830	1.5851	1.2461	0.317422	894260	731420	642230	790630	329860	534810	1.14502	0.729879	-0.454271	307390	194860	279700	251180	214230	167500	0.828882	0.8094	-0.305076
pme1228	5-Hydroxy-L-tryptophan	C11H12N2O3	221.1	204	220.075	[M+H]+	Amino acids and derivatives	Amino acids and derivatives	B	25691	21809	24868	30663	30226	19749	0.713789	1.11428	0.156108	27338	31984	23921	35233	33652	25676	0.931596	1.13596	0.183916	25854	23583	16811	25952	23684	17692	0.133633	1.0163	0.0233297
pme1261	Pantothenol	C9H19NO4	206.13	76	205.117	[M+H]+	Others	Saccharides and Alcohols	B	51660	36661	47116	47655	79945	58851	1.62523	1.37666	0.461175	52230	71324	46182	43331	49693	44549	1.2492	0.810512	-0.303095	83136	37749	34543	75800	71608	51101	0.770118	1.27718	0.352958
pme1286	S-(5'-Adenosy)-L-homocysteine	C14H20N6O5S	385	250	384.103	[M+H]+	Amino acids and derivatives	Amino acids and derivatives	A	40640	49850	50797	55651	42567	52079	0.623449	1.06377	0.0891875	64987	57478	53011	80151	45809	58397	0.194661	1.05061	0.0712285	43885	42346	42830	87549	67811	79394	1.57425	1.81894	0.863097
pme1383	Pyridoxine	C8H11NO3	170.1	134.1	169.065	[M+H]+	Others	Vitamin	B	460610	378780	505180	253790	286800	547930	1.08386	0.809567	-0.304777	183660	92340	191900	169090	146120	147010	0.196966	0.987861	-0.0176205	95709	104910	140160	320340	389290	737810	1.50468	4.24744	2.0866
pme1397	Pelargonidin	C15H11O5+	271.06	149	271.061	[M]+	Flavonoids	Anthocyanins	B	11783	23599	17577	26925	10323	21184	0.155909	1.10334	0.141883	16381	14579	12150	12022	19622	12941	0.0194629	1.03421	0.0485359	14141	9267.6	16442	20025	13289	17219	0.798377	1.26806	0.342624
pme1419	L-Methionine methyl ester	C6H14ClNO2S	164	104	199.032	[M-Cl]+	Amino acids and derivatives	Amino acids and derivatives	B	84866	82551	76301	99947	94589	89639	2.0829	1.166	0.221567	84590	92434	71550	117970	58791	77968	0.00817737	1.02476	0.0352878	57243	49822	48751	51283	48411	29808	0.827706	0.831121	-0.266869
pme1439	p-Coumaric acid	C9H8O3	165.05	119	164.041	[M+H]+	Phenolic acids	Phenolic acids	A	2688000	3392500	3826300	3328800	5014400	1188200	0.515624	0.962107	-0.055731	2336000	4490000	1297900	2714600	4819600	1887200	0.41324	1.15971	0.213769	2727700	3503400	1786000	2358000	3491000	1637500	0.179926	0.933816	-0.0987891
pme1474	5'-Deoxy-5'-(methylthio)adenosine	C11H15N5O3S	298	136	297.075	[M+H]+	Nucleotides and derivatives	Nucleotides and derivatives	A	17570000	19628000	17677000	15823000	14981000	18165000	1.6208	0.892374	-0.16428	18729000	23762000	17994000	19938000	22897000	22519000	0.751206	1.0805	0.111698	20504000	19366000	22268000	17499000	16055000	18317000	1.40133	0.834771	-0.260548
pme1598	Hesperetin 5-O-glucoside	C22H24O11	463.13	301	464.111	[M-H]-	Flavonoids	Dihydroflavonol	B	438250	350440	305760	464410	533150	982340	1.80016	1.80904	0.855222	317920	402170	243120	776810	782390	429940	1.71998	2.06512	1.04622	630620	456380	293650	793660	1184000	1078100	1.42092	2.21328	1.14618
pme1605	Kaempferol 3-O-robinobioside(Biorobin)	C27H30O15	593.16	285	594.132	[M-H]-	Flavonoids	Flavonols	B	1649300	1487400	2193800	1865300	1471300	1844600	0.119632	0.971991	-0.0409846	1693800	2007000	1999700	1900700	1883300	2150600	0.599035	1.04107	0.0580623	2209600	2261400	1470100	2043400	1244700	1292900	0.832906	0.771069	-0.375068
pme1611	Isohemiphloin	C21H22O10	433.12	313	434.102	[M-H]-	Flavonoids	Flavonoid carbonoside	B	36449	31435	29354	14596	38971	27673	0.93696	0.835476	-0.25933	13653	34883	32226	36518	27111	42113	0.997597	1.3093	0.3888	28877	45741	40721	30738	24062	9383.9	1.09459	0.55648	-0.845597
pme1816	Neochlorogenic acid(5-O-Caffeoylquinic acid)	C16H18O9	353	191	354.079	[M-H]-	Phenolic acids	Phenolic acids	B	89833	75873	57810	81802	72704	57133	0.387968	0.946863	-0.0787726	69983	69438	55465	60398	414880	54595	0.761432	2.71889	1.44302	70264	70247	65297	70333	54235	51444	1.03451	0.855224	-0.225625
pme2019	DL-Arabinose	C5H10O5	149	59	150.044	[M-H]-	Others	Saccharides and Alcohols	B	356310	362750	338090	250160	411020	255840	1.11677	0.867445	-0.205155	334860	523000	358150	316410	502800	366090	0.165662	0.974745	-0.0369028	430190	455610	348820	377480	398470	302280	0.782377	0.873329	-0.195402
pme2049	2-Hydroxybutanoic acid	C4H8O3	103	57	104.041	[M-H]-	Organic acids	Organic acids	B	9884.5	8451.9	10916	7566.6	7713.7	9158.5	1.59337	0.835446	-0.259382	7594.6	9163.1	17598	20303	15915	12059	1.25567	1.40521	0.490787	15308	9585	17710	15821	23393	15582	0.777088	1.2862	0.363116
pme2122	Histamine	C5H9N3	112.08	95	111.072	[M+H]+	Amino acids and derivatives	Amino acids and derivatives	B	41219	32577	24904	32265	32417	30380	0.156975	0.963141	-0.0541813	30408	30849	31851	47206	73300	28654	1.26954	1.60201	0.679884	38546	25344	29660	37866	34257	40487	0.989771	1.20374	0.267525
pme2181	Nomilin	C28H34O9	513.2	453	514.194	[M-H]-	Others	Others	B	27673	39423	45576	45076	42515	25000	0.0820116	0.999281	-0.00103753	38734	37039	16261	26377	14919	26009	0.84707	0.731306	-0.451453	24287	13045	13099	52832	26800	21519	1.14132	2.00573	1.00413
pme2237	Dulcitol	C6H14O6	181.08	101	182.067	[M-H]-	Others	Saccharides and Alcohols	A	117280	167880	155180	161650	164840	137270	0.519966	1.05319	0.0747605	156210	190400	133480	391560	218690	295650	1.76044	1.88694	0.916047	182990	157920	149050	476530	786120	638260	1.5868	3.87972	1.95595
pme2268	Trigonelline	C7H7NO2	138	94.01	137.042	[M+H]+	Alkaloids	Alkaloids	B	635140	571550	564050	561710	936250	373180	0.0573372	1.0567	0.0795651	382380	793870	267860	511440	632420	264980	0.0513101	0.975577	-0.0356729	357080	435290	368700	563480	616210	269920	0.460774	1.24851	0.32021
pme2459	Luteolin 7-O-glucoside(Cynaroside)	C21H20O11	449.1	287.2	448.082	[M+H]+	Flavonoids	Flavonoid	A	3023700	3613100	3454000	2211600	2263100	1679500	2.24621	0.609882	-0.713397	2302100	3003500	2034100	3001200	2611100	2368900	0.69297	1.0874	0.120885	2552200	3191300	1910600	2772000	2676600	2933800	0.630981	1.09515	0.131131
pme2596	4-Pyridoxic acid	C8H9NO4	184.05	148	183.045	[M+H]+	Others	Vitamin	B	196610	180390	155220	189070	165410	168220	0.262411	0.982113	-0.0260396	175920	124520	159230	169830	143620	171920	0.512776	1.05591	0.0784864	180270	147100	140080	141270	159430	145560	0.341487	0.954669	-0.0669276
pme2617	Methionine sulfoxide	C5H11NO3S	166	102	165.036	[M+H]+	Amino acids and derivatives	Amino acids and derivatives	B	14953000	14003000	13687000	14518000	14144000	13283000	0.525035	0.983632	-0.0238101	13912000	14154000	14030000	14719000	12728000	13186000	0.719008	0.965246	-0.0510313	15356000	12842000	13498000	14277000	13825000	14229000	0.283871	1.01523	0.0218056
pme2634	DL-Norvaline	C5H11NO2	118	72	117.07	[M+H]+	Amino acids and derivatives	Amino acids and derivatives	B	12623000	14244000	15438000	13479000	12182000	15629000	0.33781	0.976008	-0.0350358	10103000	10450000	10349000	16314000	17280000	13767000	1.99364	1.53262	0.615999	16978000	21804000	13972000	20531000	19156000	19192000	0.75855	1.1161	0.158473
pme2743	N-Phenylacetylglycine	C10H11NO3	194.1	91	193.065	[M+H]+	Amino acids and derivatives	Amino acids and derivatives	B	47139	57634	69665	62375	128670	26977	0.119131	1.24985	0.321759	53264	94258	34912	104180	91606	53459	0.942432	1.36622	0.45019	58657	52698	27141	47549	49017	26181	0.225052	0.886286	-0.174157
pme2746	Flavin adenine dinucleotide(FAD)	C27H33N9O15P2	784.2	437	785.122	[M-H]-	Nucleotides and derivatives	Nucleotides and derivatives	B	156830	183630	285550	125710	178580	234760	0.640378	0.861088	-0.215767	143830	232110	254170	218920	197990	215330	0.28025	1.00338	0.00486861	206090	243570	227540	204070	227310	228730	0.318397	0.974764	-0.0368755
pme2758	4-Hydroxy-L-glutamic acid	C5H9NO5	162	144	163.039	[M-H]-	Amino acids and derivatives	Amino acids and derivatives	B	74689	98060	121500	83890	98375	88615	0.514405	0.920581	-0.119384	60212	79783	78969	82520	94888	109980	1.52513	1.31249	0.392306	74237	102220	83651	94640	112110	81250	0.582906	1.10723	0.146958
pme2801	7-Methylxanthine	C6H6N4O2	167	150	166.042	[M+H]+	Nucleotides and derivatives	Nucleotides and derivatives	B	388930	438110	541710	484780	648160	169660	0.520846	0.951671	-0.0714648	368950	590100	257420	623250	647720	571180	1.40723	1.51434	0.59869	385870	416750	241050	315900	375410	129320	0.607366	0.786293	-0.346862
pme2836	5-Hydroxytryptophol	C10H11NO2	178.08	160	177.07	[M+H]+	Alkaloids	Plumerane	B	34542	30555	26674	39509	22130	33153	0.0402306	1.03292	0.046727	34680	37328	29898	26137	32798	32768	1.0943	0.899878	-0.152198	54791	33314	36714	19240	32487	27188	1.16307	0.632235	-0.661466
pme2890	L-Homocystine	C8H16N2O4S2	269	136	268.041	[M+H]+	Amino acids and derivatives	Amino acids and derivatives	B	31831	23206	12611	24745	15727	56389	0.705414	1.43184	0.517869	21537	21063	51766	17236	29915	17158	0.806629	0.681485	-0.553246	34034	33683	28989	10200	18593	52740	0.59478	0.843102	-0.246221
pme2914	3-Hydroxy-3-methylpentane-1,5-dioic acid	C6H10O5	161	99	162.044	[M-H]-	Amino acids and derivatives	Amino acids and derivatives	B	3917600	3292800	2897600	2810800	2148900	3228400	1.44367	0.810061	-0.303897	3692900	2987300	3789800	3679900	2759300	3494500	0.432479	0.948777	-0.0758584	4023700	2677100	3635900	3488700	2841700	3501100	0.244659	0.951126	-0.0722922
pme2954	Quercetin	C15H10O7	303.04	137.02	302.033	[M+H]+	Flavonoids	Flavonols	B	43474	44210	52072	49733	38973	26890	1.22252	0.827127	-0.273819	32674	45097	27221	51435	38676	11505	0.316065	0.967845	-0.0471518	39694	39404	24545	43608	35505	19760	0.188601	0.953977	-0.0679742
pme2960	Naringenin chalcone	C15H12O5	273.07	153	272.058	[M+H]+	Flavonoids	Chalcones	A	7087.9	13904	12516	13718	9	48936	0.776162	1.8701	0.903113	19348	24507	34102	78338	90806	40380	1.8236	2.68769	1.42637	54155	14486	26657	270590	223740	377450	1.53505	9.14794	3.19345
pme2993	Scopoletin(7-Hydroxy-5-methoxycoumarin)	C10H8O4	193.1	133	192.035	[M+H]+	Lignans and Coumarins	Coumarins	B	190170	182740	165800	159950	347610	135180	0.36778	1.19311	0.254726	111560	267420	183300	169690	280690	170300	0.468972	1.10386	0.142561	228330	248430	166230	169890	191610	115980	0.976701	0.742593	-0.429356
pme3007	Uridine 5’-diphosphate	C9H14N2O12P2	403	159	403.985	[M-H]-	Nucleotides and derivatives	Nucleotides and derivatives	B	47132	49935	55017	42134	63359	39248	0.520905	0.951717	-0.0713947	51492	59085	42900	49911	59853	65410	0.885962	1.14137	0.190766	41998	69196	54950	53392	66569	52685	0.253855	1.03913	0.0553827
pme3009	Trans-Citridic acid	C6H6O6	175	99	174.009	[M+H]+	Organic acids	Organic acids	B	1280900	1304500	1067400	1175300	1037400	1675100	0.325005	1.06433	0.0899512	1270000	1158100	1508000	1304100	971000	1365700	0.575575	0.924976	-0.112511	1352600	682430	1248300	1101500	1206300	1560200	0.596881	1.17807	0.236428
pme3011	γ-Aminobutyric acid	C4H9NO2	104.06	68.8	103.056	[M+H]+	Organic acids	Organic acids	B	82685	104720	129310	167050	210550	78288	1.0163	1.43943	0.525494	82193	172760	74429	105580	129760	91177	0.188818	0.991302	-0.0126036	84894	153620	91512	198640	150090	160860	1.23281	1.54409	0.626757
pme3017	2-Aminoisobutyric acid	C4H9NO2	104	58	103.056	[M+H]+	Amino acids and derivatives	Amino acids and derivatives	B	8033500	7957300	8060100	7878000	8635500	8181700	1.08223	1.02679	0.0381398	7677000	7989500	7550300	7991900	8191000	7281500	0.297483	1.01066	0.0153044	8077400	8586900	7626900	8318200	7822500	8076300	0.0101503	0.996945	-0.00441361
pme3033	N,N-Dimethylglycine	C4H9NO2	104	86	103.056	[M+H]+	Amino acids and derivatives	Amino acids and derivatives	B	559190	590940	564440	610850	676470	588710	1.68771	1.09417	0.129836	552500	673540	591720	672530	692660	533440	0.48363	1.04449	0.0627971	653720	632140	577930	624240	625890	650280	0.488691	1.01965	0.0280714
pme3154	(Rs)-Mevalonic acid	C6H12O4	147.07	59	148.064	[M-H]-	Organic acids	Organic acids	B	720890	888600	875970	625130	484380	1726200	0.0735762	1.14092	0.190197	848370	698730	1889400	962990	631760	1117500	0.409676	0.789248	-0.34145	1119300	1280000	1470100	1322600	1726000	2441700	1.03475	1.4189	0.504775
pme3174	Cytidine 5'-monophosphate(Cytidylic acid)	C9H14N3O8P	324	112	323.037	[M+H]+	Nucleotides and derivatives	Nucleotides and derivatives	B	13669	14113	13154	12881	15445	10990	0.600712	0.960426	-0.0582536	15551	12451	10589	9928	12657	17420	0.0359552	1.03664	0.0519159	13936	12087	12564	13837	16566	11473	0.483089	1.08524	0.118009
pme3184	2'-Deoxyadenosine-5'-monophosphate	C10H14N5O6P	332	136	331.053	[M+H]+	Nucleotides and derivatives	Nucleotides and derivatives	B	1937800	2327800	2131600	2384200	2144600	2177600	0.812117	1.04833	0.0680979	2053500	2366800	2027100	2502000	2117300	2279500	0.943737	1.07001	0.0976279	2431500	2197100	1735700	2242400	2108800	2165700	0.332048	1.02398	0.034184
pme3207	Trans,trans-Muconic acid	C6H6O4	141.03	59	142.021	[M-H]-	Organic acids	Organic acids	A	8237800	8624700	9982700	9859300	11470000	6285200	0.0107135	1.02866	0.0407619	9969200	12589000	6370200	8401000	13267000	9226800	0.265787	1.06797	0.0948775	7247900	8264800	7544400	9879100	8510600	6001100	0.177399	1.05784	0.081126
pme3211	Quercetin 3-O-glucoside(Isotrifoliin)	C21H20O12	463	301	464.076	[M-H]-	Flavonoids	Flavonols	A	702990	521810	409580	589660	762300	1291100	1.54078	1.61716	0.693466	430100	592680	336240	862210	1113600	597990	1.64139	1.89386	0.921333	885650	576770	354670	961100	1539300	1078500	1.28869	1.96958	0.977886
pme3337	N6-Succinyl Adenosine	C14H17N5O8	384	252	383.09	[M+H]+	Nucleotides and derivatives	Nucleotides and derivatives	B	341170	346750	320000	343780	366220	324740	0.663612	1.02661	0.0378872	347360	387190	265760	239550	291330	244020	1.50042	0.77466	-0.368365	307660	360320	291400	182380	184220	208850	1.53766	0.599814	-0.737412
pme3382	N-Acetylthreonine	C6H11NO4	160	98	161.059	[M-H]-	Amino acids and derivatives	Amino acids and derivatives	B	648180	534590	433350	438820	237840	617980	1.03658	0.801079	-0.319983	577710	420510	703430	633430	466760	533860	0.0722412	0.960274	-0.0584822	624060	518360	602850	526320	498980	708630	0.0964955	0.993502	-0.00940459
pme3391	Petunidin 3-O-glucoside	C22H23O12+	479.12	317.066	479.119	[M]+	Flavonoids	Anthocyanins	B	16396	15902	16514	9229.2	11617	12279	2.20825	0.678628	-0.559307	10895	12347	11747	15774	10749	19406	1.16732	1.31267	0.392504	12621	12370	9939.3	6533.5	11101	10261	0.871045	0.798605	-0.324447
pme3443	Sinapinaldehyde	C11H12O4	207.1	192	208.064	[M-H]-	Phenolic acids	Phenolic acids	B	58061	58558	44746	49346	43270	54725	0.941502	0.913091	-0.131169	98041	74269	72195	88232	86053	97694	0.895384	1.11237	0.153631	116370	49645	114470	211280	206520	333460	1.3657	2.67843	1.42139
pme3459	Caffeyl alcohol	C20H28O3	317.2	299	316.185	[M+H]+	Phenolic acids	Phenolic acids	B	37515	50222	55547	31417	45023	39610	1.33766	0.80993	-0.304131	33329	43806	40083	42206	34130	52077	0.561919	1.09551	0.131597	35105	50075	36488	47519	40647	40539	0.44144	1.05784	0.0811183
pme3475	Butin	C15H12O5	273.07	153	272.058	[M+H]+	Flavonoids	Dihydroflavone	A	9493.3	11426	13547	15609	9443.7	53340	1.15158	2.27447	1.18553	15051	28728	40249	81230	99192	41741	1.70298	2.64392	1.40268	43817	8336.6	30724	278890	235810	399930	1.49688	11.0359	3.46413
pme3609	Cyanidin	C15H11O6+	287.06	213.055	287.056	[M]+	Flavonoids	Anthocyanins	B	6902000	7589500	6406500	4210500	3911800	4059800	2.40736	0.582931	-0.778602	6247600	5496800	3377400	5969100	5230400	5505700	0.589087	1.10471	0.143667	4855800	6526600	4193500	4548800	4748600	5301500	0.227233	0.937275	-0.0934559
pme3705	D-Glucoronic acid	C6H10O7	193.14	73	194.033	[M-H]-	Others	Saccharides and Alcohols	A	131510	157260	151550	146800	152800	105940	0.85655	0.921012	-0.118708	122490	175990	96689	353170	220600	310700	1.80986	2.23821	1.16234	148210	150000	131940	1197200	2080500	1309000	1.60772	10.663	3.41454
pme3732	Cytidine	C9H13N3O5	244.09	112	243.073	[M+H]+	Nucleotides and derivatives	Nucleotides and derivatives	B	386290	288160	156400	254300	161970	229500	0.817769	0.77724	-0.363568	168530	160280	179210	161550	621580	138450	0.714884	1.81406	0.859224	227840	187730	182670	152740	112320	146930	1.35653	0.68867	-0.538115
pme3961	Deoxyadenosine	C10H13N5O3	252	136	251.089	[M+H]+	Nucleotides and derivatives	Nucleotides and derivatives	B	189800	154710	59477	120020	70301	130620	0.495748	0.794434	-0.332001	82994	229120	162730	209400	2014500	122190	0.970741	4.94076	2.30473	235120	134530	156230	238640	286590	211370	1.12472	1.4007	0.486148
pme3967	2-(Dimethylamino)guanosine	C12H17N5O5	312	180	311.107	[M+H]+	Nucleotides and derivatives	Nucleotides and derivatives	A	258550	249350	183780	235500	300630	223960	0.759484	1.0989	0.136066	212910	227590	214610	136470	191300	182050	1.6614	0.77822	-0.361749	267310	267480	277300	149290	146890	135300	1.62011	0.53132	-0.912346
pmf0027	Cyanidin 3-O-galactoside	C21H21O11+	449.11	287.055	449.108	[M]+	Flavonoids	Anthocyanins	A	4230100	2376700	1020900	11087000	1228100	1145900	0.166202	1.76475	0.819466	1262700	1870700	1638400	2290600	2793300	3229700	1.80383	1.74224	0.80094	2229900	2888300	2378500	1334300	1163200	1312200	1.56452	0.508184	-0.976578
pmf0284	Riboprine	C10H10O3	177.06	162	178.055	[M-H]-	Phenolic acids	Phenolic acids	B	31702	58007	83475	33738	35251	62786	0.793727	0.760896	-0.394229	32242	44249	57521	60987	70951	81860	1.66771	1.59536	0.673886	53037	22611	74490	75513	70609	77312	0.902067	1.48819	0.57356
pmf0359	Skimmin	C15H16O8	325.08	163	324.07	[M+H]+	Lignans and Coumarins	Coumarins	A	5835200	5545500	4897900	5340200	6581500	3335500	0.585889	0.937255	-0.0934864	4981500	6715200	3713100	6237100	6643600	4018200	0.431508	1.09663	0.133081	5972900	5530100	5021300	5728000	6210500	5150200	0.388975	1.03416	0.0484535
pmf0424	Isochlorogenic acid B	C25H24O12	517.1	163.1	516.105	[M+H]+	Phenolic acids	Phenolic acids	B	49790	85860	62573	58073	40314	69543	0.901344	0.847177	-0.239264	88528	43056	72190	63249	50310	53519	0.680945	0.819918	-0.286448	72832	96494	86879	60774	56741	79526	1.14958	0.769076	-0.378803
pmf0440	4-MethoxycinnaMaldehyde	C10H10O2	163.1	91.1	162.061	[M+H]+	Phenolic acids	Phenolic acids	B	298800	335040	212350	248490	269850	288150	0.335864	0.953084	-0.069325	238070	255990	265900	253790	247160	228970	0.716234	0.960472	-0.0581851	207710	239550	270470	253190	219100	204400	0.509382	0.94282	-0.0849462
pmf0557	Shikonin	C16H11N2NaO4S	327	171	350.022	[M-Na]-	Alkaloids	Alkaloids	B	9690.8	18858	21342	10271	21184	11589	0.529394	0.862764	-0.212962	7509.8	17388	6026.2	8146.2	21441	8718.8	0.453079	1.23871	0.308843	6939.3	17102	9	17302	57780	84167	1.05568	6.6215	2.72716
pmf0614	Peonidin 3,5-O-diglucoside chloride	C28H33O16+	625.18	301.07	625.177	[M]+	Flavonoids	Anthocyanins	B	15155	22106	13208	23211	25963	14117	0.934483	1.25406	0.326603	12571	28870	13011	25390	24913	22534	1.15724	1.33764	0.419686	12018	15327	14987	19450	14695	8932	0.118564	1.0176	0.0251691
pmf0615	Petunidin 3,5-O-diglucoside	C28H33O17+	641.17	317.066	641.172	[M]+	Flavonoids	Anthocyanins	B	15437	11914	12186	22674	13101	15197	1.30631	1.28922	0.366502	15232	11799	13571	17709	12321	13567	0.548548	1.07376	0.102678	16459	13932	23221	18119	16277	10169	0.676291	0.83125	-0.266645
pmf0616	Malvidin 3-O-(6''-acetylglucoside)-5-glucoside	C31H37O18+	697.2	535.1	697.198	[M]+	Flavonoids	Anthocyanins	B	111230	67457	43572	87643	117910	19215	0.332285	1.01129	0.0161948	85937	130480	38067	97674	55977	56412	0.298046	0.825447	-0.276753	115940	102540	58787	51253	44849	20773	1.26084	0.421525	-1.24631
pmn001315	Regaloside	C20H26O12	457.13	397.11	458.12	[M-H]-	Phenolic acids	Phenolic acids	B	32786000	28515000	25522000	32986000	38048000	19066000	0.00322362	1.03774	0.0534498	33591000	42879000	22411000	33631000	39276000	22505000	0.126759	0.964917	-0.0515226	39229000	45169000	32565000	29361000	34865000	22433000	1.10701	0.74091	-0.432631
pmn001316	Regaloside L	C18H24O11	415.12	235.06	416.111	[M-H]-	Phenolic acids	Phenolic acids	A	5339300	4491900	4459600	3427100	5199000	2576200	1.33624	0.783882	-0.351292	5261600	6466500	2972400	4985400	6906300	3804600	0.258651	1.06774	0.0945593	5398100	5071800	4118900	4082100	5145100	3489300	0.715587	0.871662	-0.19816
pmn001318	1,3-O-Di-p-Coumaroyl glycerol	C21H20O7	383.11	219.06	384.105	[M-H]-	Phenolic acids	Phenolic acids	A	2019800	986370	152760	455520	783530	471730	0.333558	0.541569	-0.884782	4585800	631530	1924200	2390300	946460	730620	0.563699	0.569539	-0.812133	1131700	1070800	1197000	1887600	3700500	2506900	1.46218	2.38123	1.25171
pmn001319	1-O-Feruloyl-3-O-p-Coumaroyl glycerol	C22H22O8	413.12	398.1	414.113	[M-H]-	Phenolic acids	Phenolic acids	A	1688800	1120600	468080	847020	1134400	853630	0.106992	0.865009	-0.209213	2165200	618270	1660800	1882100	1713600	1004500	0.338489	1.03509	0.0497501	1290500	1081800	1452000	2536900	4430000	2795100	1.48497	2.55262	1.35198
pmn001320	1-O-p-Cumaroylglycerol	C12H14O5	237.07	163.04	238.073	[M-H]-	Phenolic acids	Phenolic acids	A	1035300	569320	110810	139610	146630	135640	1.53555	0.245933	-2.02367	142180	226190	118710	163950	836420	99628	0.623028	2.25835	1.17527	129810	278740	225320	388140	445320	434030	1.36719	1.99961	0.999715
pmn001368	Olivil Diglucoside	C32H44O17	699.25	537.197	700.221	[M-H]-	Lignans and Coumarins	Lignans	B	638240	714400	763440	658240	497320	734730	1.06737	0.893298	-0.162787	574380	568680	717330	697990	492910	877550	0.476454	1.11184	0.152945	719330	540680	661840	772170	532610	524720	0.329331	0.951947	-0.0710463
pmn001370	Pinoresinol diglucoside	C32H42O16	681.24	519.188	682.212	[M-H]-	Lignans and Coumarins	Lignans	B	1153200	1215800	1419600	1434700	1082900	1226900	0.165783	0.98836	-0.0168917	1172100	1185000	1138200	968070	951580	1434700	0.540342	0.959674	-0.0593831	1311800	858420	1204500	805350	713250	508100	1.32541	0.600554	-0.735635
pmn001375	1-Hydroxyterpinin monO-glucoside	C26H32O12	535.18	373.129	536.163	[M-H]-	Lignans and Coumarins	Lignans	B	73125	59389	47277	73963	24428	44506	1.02985	0.794795	-0.331345	109370	44488	86361	105640	52088	73574	0.00523243	0.96288	-0.0545725	101400	43604	38349	62340	27438	51267	0.401364	0.769254	-0.378468
pmn001378	Terpineol monO-glucoside	C26H32O11	519.16	357.136	520.168	[M-H]-	Lignans and Coumarins	Lignans	A	863060	1041600	1392000	863520	721890	1054900	1.2461	0.800905	-0.320298	693410	640400	883130	729460	591230	1489000	0.516463	1.26737	0.341841	787410	499400	853500	937460	655180	686680	0.257192	1.06495	0.0907837
pmn001394	2,3,5,4'-Tetrahydroxy-stilbene-2-O-D-glucopyranoside	C20H22O9	405.1	243.1	406.108	[M-H]-	Others	Stilbene	B	36980	28480	17133	33539	24368	26098	0.237831	1.0171	0.0244557	34552	22931	22542	72583	42587	27745	1.38013	1.78588	0.836635	30082	40214	31689	23124	121790	94106	0.86419	2.34368	1.22877
pmn001419	1-O-[(E)-p-Cumaroyl]-β-D-glucopyranose	C15H18O8	325.09	163.04	326.085	[M-H]-	Phenolic acids	Phenolic acids	A	6540700	6920700	6165600	6023300	8511800	5992700	0.307088	1.0459	0.0647393	7439700	8328100	7787500	7000400	9427100	7788000	0.192646	1.02803	0.0398791	6129000	10136000	7870300	6437400	8490300	5919200	0.582142	0.863751	-0.211312
pmn001420	1-O-[(E)-Caffeoyl]-β-D-glucopyranose	C15H18O9	341.08	179.03	342.079	[M-H]-	Phenolic acids	Phenolic acids	A	211760	248990	236670	266680	455420	208840	1.08692	1.33483	0.41666	216940	422260	164820	211040	319700	274890	0.158385	1.002	0.00288602	304880	265940	186400	261150	260800	174250	0.282684	0.919416	-0.121211
pmn001458	Sibiricose A5	C22H30O14	517.2	175	518.137	[M-H]-	Phenolic acids	Phenolic acids	A	22594000	24202000	26422000	21854000	32744000	20628000	0.0727676	1.02742	0.039033	20387000	33043000	20923000	21193000	26867000	27112000	0.120351	1.01102	0.0158044	26879000	23126000	21748000	21664000	28008000	22442000	0.0501073	1.00503	0.00724021
pmn001459	Sibiricose A6	C23H32O15	547.2	205.1	548.146	[M-H]-	Phenolic acids	Phenolic acids	B	671780	541970	426170	594700	702440	549080	0.960401	1.1258	0.170949	665320	770490	568380	593780	876200	564630	0.0222993	1.01518	0.021733	605380	804210	561070	665950	737300	600760	0.202691	1.01692	0.0242108
pmn001463	3,6'-Disinapoylsucros	C34H42O19	753.2	547.1	754.195	[M-H]-	Phenolic acids	Phenolic acids	B	191730	147960	139060	143390	197270	139520	0.0253689	1.00299	0.00430283	160880	146340	171500	123110	197510	134870	0.477429	0.951475	-0.0717627	68538	248270	109380	132990	206600	134220	0.449606	1.11174	0.152819
pmn001511	3-Hydroxy-5-Methylphenol-1-Oxy-β-D-Glucose	C13H18O7	285.1	123	286.09	[M-H]-	Phenolic acids	Phenolic acids	A	13696000	16745000	16957000	13604000	9954300	16568000	1.20653	0.846582	-0.240278	13639000	12060000	15940000	15874000	13060000	18215000	0.920818	1.13233	0.179292	14894000	12793000	17523000	17700000	18635000	24369000	1.17617	1.34271	0.42515
pmn001514	Digallic Acid	C14H10O9	321	125	322.021	[M-H]-	Phenolic acids	Phenolic acids	B	16984	16495	17274	12459	22363	27710	0.781835	1.23208	0.301102	15594	23068	19681	21174	24264	23463	1.23921	1.18096	0.239965	22809	20544	21860	19376	22864	25932	0.353993	1.04537	0.0640197
pmn001517	3,4,5-Trimethoxyphenyl-β-D-Glucopyranoside	C15H22O8	329.1	167	330.113	[M-H]-	Phenolic acids	Phenolic acids	B	5269000	6109700	6306800	5364600	4080100	6995000	0.675812	0.929558	-0.105383	4883600	4317000	6550800	3594400	3213200	5742500	1.03029	0.796761	-0.327781	5060400	4455700	6080200	3695300	3194200	3141100	1.49506	0.64314	-0.636796
pmn001525	3,5-Di-O-galloylshikimic acid	C23H26O11	477.1	169	478.125	[M-H]-	Phenolic acids	Phenolic acids	B	20753	17057	10507	16385	8079.3	10932	1.20377	0.732585	-0.448932	14259	16190	15494	23579	12400	17534	0.697586	1.16477	0.220044	29443	9386.9	16933	11032	18606	17752	0.177143	0.849848	-0.234723
pmn001575	Gentisic acid	C7H6O4	153	109	154.021	[M-H]-	Phenolic acids	Phenolic acids	B	55422	68221	75313	69566	51340	69142	0.438167	0.955226	-0.0660856	90530	77103	117140	119160	132660	64640	0.403725	1.11127	0.152211	92670	66984	78307	123290	133780	148940	1.51122	1.7062	0.77079
pmn001578	Hexadecanoic acid	C16H32O2	255.23	255.23	256.219	[M-H]-	Lipids	Free fatty acids	A	658100	668380	561720	638340	568190	727990	0.25489	1.02453	0.0349641	574060	635820	591300	560240	465710	560480	1.40683	0.880773	-0.183158	633370	624760	525730	737950	1000700	1307700	1.36371	1.70773	0.772079
pmn001583	Bioquercetin	C27H30O16	609.1	300	610.126	[M-H]-	Flavonoids	Flavonols	A	1262200	1391600	1348400	1354500	1750100	1055000	0.135792	1.03933	0.0556515	1209300	1310600	1083900	1101500	1372600	1228000	0.216275	1.02728	0.0388249	1636500	1347600	1306800	1402100	1077200	1010200	1.05226	0.813233	-0.29826
pmn001606	Eicosenoic acid	C20H38O2	309.3	309.3	310.262	[M-H]-	Lipids	Free fatty acids	A	73947	78833	79245	55730	93282	79981	0.256126	0.986932	-0.0189768	26007	50964	27796	15755	22746	42278	0.873922	0.771035	-0.375132	47631	154810	66009	52859	39872	61036	0.810904	0.572796	-0.803907
pmn001610	Eicosadienoic acid	C20H36O2	307.3	307.3	308.248	[M-H]-	Lipids	Free fatty acids	B	226870	246190	205510	165120	254730	172600	1.13663	0.873086	-0.195804	73905	129210	88981	46295	48347	79028	1.56998	0.594565	-0.750094	128260	268680	138020	112320	109420	181900	0.616279	0.754524	-0.406362
pmn001611	Palmitoleic acid	C16H30O2	253.2	253.2	254.225	[M-H]-	Lipids	Free fatty acids	B	2163300	1938600	1522700	1586200	3351000	1124200	0.0836895	1.07766	0.107901	991550	2296600	705010	774890	874400	895880	0.915559	0.637382	-0.649769	2056300	2278500	1273100	1974000	1648100	1695200	0.0440757	0.94818	-0.0767668
pmn001612	β-D-(3-Mustard acyl)-fructosyl-α-D-(6-mustard acyl)glucoside	C34H42O19	753.2	529.2	754.195	[M-H]-	Phenolic acids	Phenolic acids	B	79435	51065	66013	68020	85795	38467	0.226548	0.97847	-0.031401	59534	58049	71288	53226	100840	41916	0.079342	1.03765	0.05332	37534	103840	51816	69267	94671	68441	0.637123	1.20285	0.266459
pmn001627	Glucogallin	C13H16O10	331.1	169	332.059	[M-H]-	Phenolic acids	Phenolic acids	B	182340	152900	107540	175900	157410	102200	0.135488	0.983581	-0.0238842	186640	210620	133010	214030	205560	132100	0.189002	1.04039	0.0571307	194240	161280	144210	150950	178400	187360	0.329092	1.03398	0.048206
pmn001642	Kaempferol 3-O-β-(2''-O-acetyl-β-D-glucuronide)	C23H20O13	503.1	459.1	504.071	[M-H]-	Flavonoids	Flavonols	B	160590	97535	86835	127670	114120	105490	0.267334	1.00673	0.00967024	131830	148240	103490	207820	178800	119820	1.19296	1.32037	0.400939	180690	206150	67405	399490	549200	432910	1.42796	3.04153	1.6048
pmn001645	Isorhamnetin 3-O-β-(2''-O-acetyl-β-D-glucuronide)	C24H22O14	533.1	285	534.08	[M-H]-	Flavonoids	Flavonols	A	1264500	1400600	2001600	877230	1070800	1120500	1.88891	0.657537	-0.604855	1182900	1061600	921190	1030200	1062700	1111100	0.0940894	1.0121	0.0173542	1490600	884900	1283700	1256400	1490100	1643000	0.800517	1.19958	0.262528
pmn001660	Cinncassiol A	C20H30O7	381.2	235.1	382.177	[M-H]-	Phenolic acids	Phenolic acids	B	103080	94880	87721	53628	62168	130950	0.895516	0.863712	-0.211378	118320	97241	133140	93784	85977	91930	1.58857	0.779152	-0.360024	85766	95539	67644	84527	96242	145580	0.937592	1.31091	0.390565
pmn001661	Cinncassiol C1	C20H30O7	381.2	337.2	382.177	[M-H]-	Phenolic acids	Phenolic acids	A	247270	239210	184290	191360	188330	261960	0.42992	0.956587	-0.0640316	244560	349060	220890	238950	213640	232430	1.00866	0.841021	-0.249786	273800	235200	234260	203100	247430	242020	0.62706	0.931774	-0.101949
pmn001663	Syringaresinol	C22H26O8	417.2	402.1	418.142	[M-H]-	Lignans and Coumarins	Lignans	A	#N/A	#N/A	#N/A	#N/A	#N/A	#N/A	#N/A	#N/A	#N/A	7822.6	9	9	9727.4	10113	7337	1.42935	3.46624	1.79337	9	9	9	54788	46994	112230	1.62204	7926.37	12.9524
pmn001668	Apigenin-3-O-α-L-rhamnoside	C22H24O8	415.1	161	416.128	[M-H]-	Flavonoids	Flavonoid	B	16531000	19084000	14049000	18170000	21876000	10177000	0.18868	1.01126	0.0161477	19785000	21778000	12928000	18628000	21315000	15439000	0.125298	1.01635	0.0233992	21184000	23727000	18912000	16985000	22681000	14015000	0.833247	0.841092	-0.249665
pmn001669	Methyl sinapate	C12H14O5	237.1	147	238.073	[M-H]-	Phenolic acids	Phenolic acids	B	42570	33795	33382	32081	84732	66198	1.46167	1.66757	0.737749	49770	67873	90648	37403	60228	64272	0.947215	0.777292	-0.363471	76140	77162	46353	39651	48084	71190	0.644162	0.795998	-0.329163
pmn001671	β-D-Furanofructosyl-α-D-(6-mustard acyl)glucoside	C23H32O15	547.2	223.1	548.146	[M-H]-	Phenolic acids	Phenolic acids	B	240990	154450	140890	199760	152660	154490	0.220217	0.945146	-0.0813913	224690	154460	226870	223260	212970	118170	0.384859	0.914821	-0.128438	199370	232090	192330	91321	119260	97881	1.55685	0.494497	-1.01597
pmn001680	Coumaric acid	C9H8O3	163.04	119.051	164.041	[M-H]-	Phenolic acids	Phenolic acids	B	113890	139960	101270	75195	85980	119510	1.4756	0.790395	-0.339355	98200	52118	146910	167320	69593	124550	0.62382	1.21611	0.282278	70283	124570	208220	165590	210890	216950	0.90983	1.47226	0.558037
pmn001681	1-(4-Methoxyphenyl)-1-propanol	C10H14O2	165.09	149.061	166.09	[M-H]-	Phenolic acids	Phenolic acids	B	62689	67662	63916	60564	68908	72161	0.697678	1.03792	0.0536909	81579	89193	88860	64682	71638	71486	1.93298	0.800387	-0.321231	85235	86444	86062	89457	81122	86067	0.145765	0.995752	-0.00614228
pmn001689	9-Hydroxy-12-oxo-10-octadecenoic acid	C18H32O4	311.22	223.172	312.208	[M-H]-	Lipids	Free fatty acids	B	#N/A	#N/A	#N/A	#N/A	#N/A	#N/A	#N/A	#N/A	#N/A	9	24858	9	9	9	19910	0.0938315	0.801093	-0.319958	14816	30673	25002	22838	20977	36942	0.413145	1.14564	0.196148
pmn001691	9,12,13-Trihyroxy-10,15-octadecadienoic acid	C18H32O5	327.22	291.198	328.202	[M-H]-	Lipids	Free fatty acids	A	6926.4	8660.9	10004	7382.7	6326.1	7919.7	1.31776	0.845151	-0.24272	8543	13293	14797	17722	78920	22111	1.45317	3.24169	1.69675	8797.1	22557	21978	37297	77257	101950	1.37612	4.05954	2.02132
pmn001694	9,10,13-Trihyroxy-11-octadecadienoic acid	C18H34O5	329.23	229.146	330.217	[M-H]-	Lipids	Free fatty acids	B	22437	31985	34726	37386	44844	36428	1.71184	1.33102	0.412535	28090	55282	42513	27296	160990	46411	0.632844	1.86438	0.898693	42181	54556	45367	80358	193420	281270	1.39797	3.90593	1.96567
pmn001705	3,24-Dihydroxy-17,21-semiacetal-12(13)oleanolic fruit	C30H48O4	471.35	471.35	472.323	[M-H]-	Terpenoids	Triterpene	B	29694	35071	16364	46466	23168	18598	0.113838	1.08755	0.121084	7692.7	13884	9	238280	86069	9	0.462923	15.0265	3.90944	9	9	9	32335	9	9	0.713643	1198.26	10.2267
pmn001706	2-Hydroxyoleanolic acid	C30H48O4	471.35	471.35	472.323	[M-H]-	Terpenoids	Triterpene	B	27493	32320	12799	46416	18798	16643	0.162222	1.12732	0.172898	9	9	9	232470	95027	9	1.52961	12129.9	13.5663	9	9	9	18345	9	9	0.713643	680.111	9.40963
pmn001710	Rosmarinyl Glucoside	C24H26O13	521.13	359.08	522.114	[M-H]-	Phenolic acids	Phenolic acids	B	57137	36614	19736	50210	21991	22946	0.507079	0.838396	-0.254297	35004	30877	51782	72763	26943	30836	0.20404	1.10946	0.149853	26052	32823	30118	40261	28438	31030	0.629911	1.12064	0.164321
pmn001728	N-Acetyl-DL-tryptophan	C15H18N2O4	289.08	203.083	290.112	[M-H]-	Amino acids and derivatives	Amino acids and derivatives	A	51640	31377	32980	72292	10258	133170	0.315217	1.8597	0.895072	51692	6198.5	65813	288590	64846	216950	1.49104	4.61091	2.20505	228450	58828	64528	972470	1377300	1462600	1.54325	10.8366	3.43784
pmn001729	N-z-p-Coumaroyl tyramine	C17H17NO3	282.11	119.05	283.108	[M-H]-	Alkaloids	Phenolamine	B	97553	90904	42183	81997	59170	40061	0.798691	0.785761	-0.347837	92634	92727	46817	87757	79682	35251	0.434942	0.872994	-0.195956	62124	50560	63311	90085	85001	77262	1.45133	1.43384	0.51988
pmn001736	Verbascoside	C29H36O15	623.2	461.2	624.175	[M-H]-	Phenolic acids	Phenolic acids	B	27319	7759.6	8289.6	21619	29962	5235.5	0.411783	1.3101	0.389672	26973	17480	17337	42003	27237	18847	1.09617	1.42559	0.511556	41593	22027	7528.5	10696	10546	7157.8	0.87258	0.399162	-1.32495
pmn001738	Oleoside 11-methyl ester	C17H24O11	403.1	223.1	404.111	[M-H]-	Phenolic acids	Phenolic acids	B	90017	99663	62642	66280	35994	84954	1.26353	0.74202	-0.43047	77784	73902	136990	74623	121640	82494	0.0155385	0.96564	-0.0504431	92337	65291	91968	98050	98727	102530	1.01706	1.19917	0.262031
pmp000086	1-Feruloyl-sn-glycerol	C13H16O6	269.1	177.05	268.081	[M+H]+	Phenolic acids	Phenolic acids	A	17230000	13988000	11888000	12873000	15078000	9134500	0.9817	0.860333	-0.217033	10183000	17432000	9409700	10901000	15147000	8595000	0.219939	0.935673	-0.0959242	11760000	12498000	10990000	13007000	11956000	8190100	0.426012	0.940567	-0.0883976
pmp000087	2-Feruloyl-sn-glycerol	C13H16O6	269.1	177.05	268.081	[M+H]+	Phenolic acids	Phenolic acids	A	6206600	7055900	7651300	6130600	9535400	3634300	0.627155	0.92285	-0.115832	5968800	10594000	4049600	5134400	7478700	4735100	0.419909	0.841639	-0.248727	7541600	6437800	5235000	8540300	7493400	5968000	0.705251	1.14506	0.195427
pmp000089	Regaloside H	C18H24O10	401.14	147.04	400.116	[M+H]+	Phenolic acids	Phenolic acids	A	4949600	2620800	5590300	1764000	5651000	1703600	1.08045	0.692866	-0.529352	3150900	9157500	1421600	4485100	5727900	1964500	0.100209	0.886926	-0.173114	7402000	3629200	4245300	4132300	6408200	1206800	0.596922	0.768978	-0.378985
pmp000090	Regaloside D	C20H26O11	443.15	147.04	442.125	[M+H]+	Phenolic acids	Phenolic acids	A	8066700	7422300	5337000	8991700	11768000	1990800	0.314054	1.09241	0.127512	5576700	9039100	1969200	6561800	13944000	2590600	0.423534	1.39261	0.477789	8651800	10554000	6339600	6958800	8858600	3281500	0.742549	0.747645	-0.419574
pmp000091	Glyceryl 1,3-diferulate	C23H24O9	445.14	177.05	444.122	[M+H]+	Phenolic acids	Phenolic acids	A	12699000	10194000	5570200	9146900	12278000	13707000	0.998485	1.23429	0.303684	6236400	4163400	7784900	24350000	22138000	20862000	2.01487	3.70366	1.88895	10699000	13733000	8658900	42337000	41665000	47873000	1.60531	3.98523	1.99466
pmp000092	Nuatigenin 3-β-D-glucopyranoside	C33H52O9	593.36	449.25	592.324	[M+H]+	Steroids	Steroidal saponins	B	7974.4	6567.6	3367.8	6360.8	13120	5719.6	0.978993	1.40707	0.492697	6053.6	11304	5412	5242.3	17369	2163.6	0.312838	1.08807	0.12177	7017.2	14447	5439.8	10807	11675	5187.3	0.144718	1.02845	0.0404655
pmp000139	Puqienine B	C28H45NO3	444.3	426.3	443.31	[M+H]+	Alkaloids	Alkaloids	B	56258	57390	25372	44911	42707	43202	0.0458215	0.941016	-0.0877093	55743	50632	38778	48611	64936	41325	0.301708	1.06696	0.0935019	53317	46952	39541	38322	46438	50830	0.138852	0.969816	-0.0442168
pmp000231	Trans-3-O-p-coumaric quinic acid	C16H18O8	339.1	147.04	338.085	[M+H]+	Phenolic acids	Phenolic acids	B	10084	10705	12529	10748	2275.8	14149	0.903758	0.815559	-0.294139	11718	10418	15944	8357.8	3694.3	10088	1.37838	0.58141	-0.782372	11495	5670.2	8835.9	10930	9432.8	14578	0.894016	1.34382	0.42634
pmp000260	6-O-Galloyl-β-D-glucopyranoside	C13H16O10	333.08	153.018	332.059	[M+H]+	Phenolic acids	Phenolic acids	B	47404	58990	45048	49879	34969	88127	0.257825	1.14219	0.191798	45625	33314	87415	58173	31065	64051	0.0660033	0.921463	-0.118002	40613	47154	57167	42176	37975	59272	0.253855	0.961976	-0.0559275
pmp000308	4'-O-β-D-Glucosyl-5-O-methylvisamminol	C22H28O10	453.18	291.128	452.145	[M+H]+	Others	Others	B	169020	142150	170720	185740	127680	219320	0.578829	1.10552	0.144728	185880	110520	219980	215160	158330	227670	0.770663	1.16418	0.219316	201750	183900	195720	182080	129250	234320	0.400567	0.938559	-0.0914808
pmp000548	Pratensein	C16H12O6	301.07	286.04	300.053	[M+H]+	Flavonoids	Isoflavones	B	38953	27595	27615	39488	24195	105070	1.02105	1.79214	0.841681	66734	41430	19345	48780	57166	24373	0.142586	1.02204	0.0314484	207840	20346	93872	397810	752780	701970	1.33731	5.75226	2.52413
pmp000579	Diosmetin-7-O-galactoside	C22H22O11	463.12	301.07	462.096	[M+H]+	Flavonoids	Flavonoid	A	1250900	1097200	911470	1079700	1567300	1146400	1.08095	1.16377	0.21881	1351400	1140300	472940	807780	1076000	587810	0.397665	0.83369	-0.262417	1189500	969780	1233600	1219200	1564100	1908600	1.16899	1.38287	0.467662
pmp000587	Luteolin-7-O-(6'-O-malonyl)-β-D-glucoside	C24H22O14	535.11	449.1	534.08	[M+H]+	Flavonoids	Flavonoid	A	8148.7	13090	14750	5183.1	6696.2	12518	1.35877	0.677916	-0.560822	8384.4	9917.7	4200.4	8376	7892.4	9732.4	0.633575	1.15546	0.208471	14579	6952.7	13251	12218	4662.4	7537.4	0.773685	0.70201	-0.510437
pmp000589	Quercetin-7-O-(6'-O-malonyl)-β-D-glucoside	C24H22O15	551.1	303.051	550.074	[M+H]+	Flavonoids	Flavonols	A	2000800	2270300	2248600	1550300	1880800	1372400	2.05721	0.736767	-0.44072	1609300	2077400	1063900	1533800	1690900	1566000	0.149435	1.00844	0.0121267	2293800	1570300	1550500	1761200	1782000	1712100	0.0422259	0.97058	-0.0430816
pmp000593	Luteolin-7-O-rutinoside	C27H30O15	595.16	449.1	594.132	[M+H]+	Flavonoids	Flavonoid	A	50197000	53579000	57036000	53669000	49084000	42677000	1.37923	0.904348	-0.14505	40576000	56317000	39544000	45110000	51783000	49190000	0.606764	1.0707	0.0985534	50164000	47500000	47141000	52910000	41841000	52957000	0.160753	1.02005	0.0286365
pmp000594	Diosmetin-7-O-rutin	C28H32O15	609.18	463.12	608.146	[M+H]+	Flavonoids	Flavonoid	A	73399	56029	44848	62688	77563	49147	0.52475	1.08677	0.120047	71188	65014	27476	44474	53810	25230	0.682927	0.754616	-0.406186	51872	62874	105530	62571	169920	166280	0.904171	1.81032	0.856248
pmp000595	Luteolin-7,3'-Di-O-β-D-Glucoside	C27H30O16	611.16	449.1	610.126	[M+H]+	Flavonoids	Flavonoid	A	11693000	13071000	18983000	9064900	11454000	14019000	1.20627	0.789492	-0.341004	12042000	10692000	7367200	12660000	11209000	10741000	0.878095	1.14979	0.201368	12004000	11501000	10560000	9574400	7913000	9956900	1.28503	0.805645	-0.311784
pmp000596	Quercetin 3,7-bis-O-β-D-glucoside	C27H30O17	627.15	465.1	626.12	[M+H]+	Flavonoids	Flavonols	A	13048000	11303000	7979400	13865000	11868000	6268700	0.219454	0.989833	-0.0147428	9341600	15729000	8213100	10378000	12529000	10692000	0.192528	1.00947	0.0136025	10619000	11040000	10241000	10361000	11643000	7220200	0.569458	0.916119	-0.126393
pmp000727	Feruloylhistamine	C15H17N3O3	288.14	177.054	287.113	[M+H]+	Alkaloids	Phenolamine	B	12387	10648	11928	9700.4	12169	12990	0.0392289	0.997037	-0.00428124	7876.6	17140	12947	9602.2	12726	9424.7	0.515171	0.836404	-0.257728	9044.7	15257	13828	17542	11738	11557	0.250289	1.071	0.0989617
pmp000751	Yamogenin rha(1,2)glc	C39H62O12	723.4	579.3	722.379	[M+H]+	Steroids	Steroid	B	17411	12647	9756.8	14709	21843	13189	1.08864	1.24931	0.321131	15621	22527	11590	16018	29305	11702	0.290729	1.14651	0.197246	13630	20386	11661	15858	19630	14323	0.476373	1.09051	0.124996
pmp000752	Ruscogenin rha(1,2)fuc	C39H62O12	723.4	579.3	722.379	[M+H]+	Steroids	Steroidal saponins	B	26625	17201	10150	16482	24674	14702	0.306427	1.03487	0.0494459	19717	26363	13898	18224	39380	10102	0.00397101	1.12885	0.17485	14185	27147	14965	21217	26671	15031	0.398199	1.11763	0.160438
pmp000753	Diosgenin rha(1,2)glc	C39H62O12	723.4	579.3	722.379	[M+H]+	Steroids	Steroidal saponins	A	25867	22898	10576	19419	28320	16325	0.404631	1.07959	0.110485	22658	31756	14146	21621	45350	11962	0.100485	1.1513	0.203261	19335	32763	14280	26752	32375	17573	0.482592	1.1555	0.208521
pmp000967	Tryptophan	C11H12N2O2	205.1	188.1	204.08	[M+H]+	Amino acids and derivatives	Amino acids and derivatives	A	14755000	11739000	7524200	10736000	5406600	11306000	0.870764	0.80688	-0.309574	9341300	7542700	10761000	22792000	25313000	12628000	1.79916	2.19689	1.13546	26145000	25704000	21119000	22958000	26322000	24704000	0.240396	1.01392	0.0199494
pmp000985	Hexandraside E	C32H38O16	679.22	517.169	678.184	[M+H]+	Flavonoids	Flavonols	B	276780	244630	207750	270840	348280	162110	0.130526	1.07141	0.0995119	239550	310740	124050	184290	242950	159050	0.362497	0.869428	-0.201862	209060	266530	154430	274910	230710	105120	0.191193	0.969398	-0.0448393
pmp001018	Puqiedinone	C27H43NO2	414.3	414.3	413.301	[M+H]+	Alkaloids	Alkaloids	B	648670	509330	410620	405940	354990	534230	1.14055	0.825668	-0.276366	612410	613130	556680	451660	663640	317580	1.0566	0.803986	-0.314758	441090	628370	513600	478410	517450	554060	0.0776401	0.979066	-0.0305222
pmp001019	Ebeienine	C27H43NO2	414.3	98.1	413.301	[M+H]+	Alkaloids	Steroid alkaloids	B	11717	8521.6	5444.4	9923.4	9169.2	9	1.03832	0.743745	-0.42712	10347	7644.8	2976.7	10175	12599	7718.5	0.991146	1.45421	0.540231	9517.1	9334.6	9	8614	12299	5993	0.768096	1.42656	0.512545
pmp001020	Korseveridine	C27H43NO2	414.3	414.3	413.301	[M+H]+	Alkaloids	Steroid alkaloids	B	1804600	1556000	1183100	1437800	1684500	1756500	0.683892	1.07375	0.102659	1853200	2017000	1771000	1604300	2785600	1253000	0.229324	1.0003	0.000434697	1447800	3058100	1565600	1956800	1951700	1551800	0.145809	0.899333	-0.153073
pmp001021	Ebeiedine	C27H45NO2	416.4	416.4	415.315	[M+H]+	Alkaloids	Steroid alkaloids	B	65536	65981	58110	56485	72260	69158	0.525285	1.04364	0.0616291	60449	79207	70536	47672	85718	53874	0.725312	0.890919	-0.166634	63682	95309	62659	66992	69206	67988	0.320979	0.921209	-0.118399
pmp001028	Korseveramine	C27H45NO3	432.3	414.3	431.31	[M+H]+	Alkaloids	Steroid alkaloids	B	28334	24889	26502	36134	56908	30783	1.80484	1.55315	0.635199	35470	56754	30531	21060	27650	26183	1.60449	0.610101	-0.712879	12583	56820	25580	35915	38850	33007	0.538714	1.13465	0.182241
pmp001033	Isomangiferin	C19H18O11	423.09	405.08	422.068	[M+H]+	Others	Xanthone	B	68323	82401	96294	77597	50740	95009	0.690939	0.904169	-0.145336	37275	53284	59177	37608	42024	52762	0.638501	0.884183	-0.177583	46519	39555	59650	32126	49547	40469	0.781724	0.838174	-0.254679
pmp001034	Markogenin	C27H44O4	433.33	289.21	432.294	[M+H]+	Steroids	Steroidal saponins	B	16112	14845	8738.2	11926	16296	9564.7	0.228939	0.951921	-0.071086	16051	20252	12488	13629	25310	10256	0.171376	1.00828	0.0118966	14821	24979	15214	17297	22229	15510	0.0998121	1.0004	0.000576816
pmp001041	TiMosaponin B Ⅲ	C45H74O18	903.5	741.44	902.431	[M+H]+	Steroids	Steroidal saponins	B	11873	13614	9905.5	12727	9378.4	15788	0.320658	1.07066	0.0985029	14441	13335	11867	22559	21450	14381	1.62815	1.4729	0.558655	14765	14099	13627	10450	13586	11792	1.19114	0.84319	-0.24607
pmp001075	Hesperitin	C16H14O6	303.08	177.05	302.067	[M+H]+	Flavonoids	Dihydroflavone	B	70532	82518	65631	100620	126900	49470	0.645271	1.26664	0.341006	94154	76595	65104	77112	74386	73338	0.434269	0.953289	-0.0690149	69880	61934	89744	47396	98158	53461	0.495577	0.898252	-0.154807
pmp001078	Narirutin	C27H32O14	581.18	273.07	580.152	[M+H]+	Flavonoids	Dihydroflavone	A	982090	1080800	936240	987930	1168500	722490	0.505603	0.959918	-0.0590164	778040	1168000	603490	583800	734020	665200	1.04627	0.777798	-0.362532	1386400	811860	1549800	1119600	1079800	1634800	0.111933	1.02298	0.0327815
pmp001079	Lonicerin	C27H30O15	595.16	449.1	594.132	[M+H]+	Flavonoids	Flavonoid	A	3977300	6159400	6232000	4318200	4985100	4528800	1.09382	0.845034	-0.24292	3928600	4849200	3890700	4240800	4231800	5688800	0.755648	1.11784	0.160718	4256100	5049000	4468700	4866200	4515600	5290400	0.708043	1.06523	0.0911586
pmp001198	6-Deoxyfagomine	C6H13NO2	132.1	57.1	131.085	[M+H]+	Alkaloids	Alkaloids	A	1562800	1592800	1406400	1262700	1198800	1057600	2.20272	0.771394	-0.37446	1137000	1415100	1133700	1746000	2442000	1897700	1.83162	1.65112	0.723445	2389100	3113100	2395100	3989300	3513500	3007900	1.25486	1.33092	0.412427
pmp001213	Phenylalanine	C9H11NO2	166.08	120.08	165.07	[M+H]+	Amino acids and derivatives	Amino acids and derivatives	A	15915000	13976000	10394000	14543000	10543000	17456000	0.279202	1.05603	0.0786451	13404000	11423000	15743000	16462000	19489000	14126000	1.35456	1.23434	0.303735	20686000	24615000	15184000	30060000	32084000	28688000	1.37882	1.50173	0.586623
pmp001217	Cistanoside C	C30H38O15	639.2	163	638.189	[M+H]+	Phenolic acids	Phenolic acids	B	55737	26458	15898	35421	46727	9	0.978938	0.837542	-0.255767	36744	57996	26391	45451	64815	9567.3	0.323341	0.989287	-0.0155393	50930	35335	11221	33830	28290	10600	0.270083	0.745953	-0.422843
pmp001245	Feruloylcholine	C15H22NO4+	280.15	221.08	280.138	[M]+	Alkaloids	Alkaloids	B	34530	51993	59687	36908	54409	28214	0.954828	0.81753	-0.290657	29687	46696	25225	33786	35770	48326	0.684625	1.16016	0.214329	30448	36755	35146	35969	35421	22088	0.533101	0.913326	-0.130798
pmp001250	PC(18:2)	C26H51NO7P+	520.34	184.07	520.304	[M]+	Lipids	PC	B	1496000	2294500	2582700	1670700	1520600	2082100	1.01835	0.827434	-0.273285	2292000	4011600	3775800	3040700	2130100	3460200	0.579279	0.856301	-0.22381	2435100	3065400	3204100	4886700	3974800	6463600	1.38999	1.76057	0.816047
pmp001251	PC(18:2)isomer	C26H51NO7P+	520.34	184.07	520.304	[M]+	Lipids	PC	B	6893000	12212000	15641000	7483400	8277800	11540000	0.845786	0.785736	-0.347883	9879900	17706000	12052000	8428000	8980700	11095000	1.31975	0.719102	-0.475731	9121900	10978000	9466500	15894000	9069900	19885000	1.00301	1.51689	0.601114
pmp001260	N-(2-Hydroxyethyl)eicosapentaenoic acid	C22H37NO3	364.29	346.275	363.252	[M+H]+	Lipids	Free fatty acids	B	16190	18721	15282	18937	9	16677	1.08091	0.70972	-0.494677	19879	15706	17452	14229	9	9	1.42347	0.268624	-1.89634	18877	9	18932	25702	15563	27123	0.72712	1.80835	0.85467
pmp001264	Hexadecylsphingosine	C16H35NO2	274.28	256.265	273.243	[M+H]+	Lipids	Sphingolipids	A	3567100	3485500	2479100	2454800	2607000	3323100	0.961091	0.879686	-0.18494	2908500	2788200	2888400	2649000	2397700	2199500	1.6843	0.844044	-0.24461	2335200	2874200	2681200	2621800	2445500	2277900	0.71766	0.93088	-0.103333
pmp001269	Hexadecyl ethanolamine	C18H39NO	286.31	268.301	285.278	[M+H]+	Others	Others	B	18830	27711	22402	24502	23527	16854	0.520386	0.941111	-0.0875636	23693	31518	21524	33830	26269	39285	1.24515	1.29516	0.373129	19478	21294	24376	28257	34665	26416	1.32102	1.37131	0.455553
pmp001270	LysoPC(16:1)	C24H48NO7P	494.33	184.073	493.282	[M+H]+	Lipids	LPC	A	7731	16994	20958	10552	11688	8233.1	1.13988	0.667056	-0.584121	14151	27108	14461	17646	17690	18604	0.0547771	0.968055	-0.0468397	9406.9	12344	12233	38606	55084	84654	1.55603	5.2479	2.39174
pmp001272	3-{(2-Aminoethoxy)(hydroxy)phosphoryl]oxy}-2-12-octadecadienoate	C23H44NO7P	478.29	337.275	477.253	[M+H]+	Alkaloids	Alkaloids	A	153610	317440	377660	225440	194430	281110	0.558531	0.825936	-0.275898	208870	455820	321780	339710	287700	415400	0.40414	1.05711	0.0801292	248700	273120	293720	613060	397870	754120	1.4362	2.16427	1.11388
pmp001273	LysoPC(18:2)	C26H50NO7P	520.34	184.074	519.296	[M+H]+	Lipids	LPC	B	1350700	2301400	2251900	1576800	1568200	2157200	0.560056	0.898069	-0.155102	2278100	3962400	3599700	2972000	1989000	3483800	0.589385	0.858194	-0.220624	2538700	3081200	2853300	4479400	4048600	6172700	1.44868	1.73496	0.794906
pmp001275	3-Hydroxypropyl palmitate glc-glucosamine	C31H61O14N	672.42	331.286	671.363	[M+H]+	Alkaloids	Alkaloids	A	233460	176090	62555	65461	60138	179950	0.933328	0.647206	-0.627704	44813	70011	107430	88052	154220	93173	1.26194	1.50929	0.593867	84620	64331	153040	138080	104160	224810	0.862575	1.54657	0.629071
pmp001276	2,3-Dihydroxypropyl-9,12,15-octadecatrienoate-hexose-hexose	C33H56O14	677.37	677.373	676.324	[M+H]+	Lipids	Free fatty acids	B	678090	426280	184420	186230	157720	427010	1.08982	0.598205	-0.741289	177650	210570	229320	248650	590240	219070	1.19132	1.71318	0.776681	179590	176200	386730	337690	322190	492810	1.00249	1.5524	0.634503
pmp001277	3-{(2-Aminoethoxy)(hydroxy)phosphoryl]oxy}-2-hydroxypropyl palmitate	C21H44NO7P	454.3	313.276	453.253	[M+H]+	Alkaloids	Alkaloids	A	304780	508830	556500	434180	333560	409040	0.747092	0.858895	-0.219447	357410	752360	601840	655630	556520	823720	0.823978	1.18945	0.250291	419060	436780	524460	1482800	1046500	2049900	1.52773	3.31754	1.73011
pmp001278	LysoPC(16:0)	C24H50NO7P	496.34	184.074	495.296	[M+H]+	Lipids	LPC	A	1767000	2468600	2498100	1949700	1635800	2254000	1.06939	0.867205	-0.205555	2566300	3728600	3875800	3386100	2541600	4013600	0.086712	0.977445	-0.0329125	2681500	3083100	3112600	7221500	7698100	17398000	1.47267	3.64052	1.86414
pmp001280	3-{[(2-Aminoethoxy)(hydroxy)phosphoryl]oxy}-2-hydroxypropyl-9,12-octadecenoate	C23H46NO7P	480.31	339.291	479.268	[M+H]+	Alkaloids	Alkaloids	A	36872	55651	66680	57361	47075	52786	0.0725759	0.987557	-0.0180644	40137	95354	53658	72408	85295	61112	0.757126	1.15684	0.210188	37548	43988	38258	124560	81626	144140	1.5442	2.9244	1.54814
pmp001281	LysoPC(18:1)	C26H52NO7P	522.36	184.074	521.311	[M+H]+	Lipids	LPC	A	477560	585970	570640	574440	627820	622450	1.50253	1.1166	0.159109	628410	1092900	728380	877340	874890	587520	0.101721	0.955121	-0.0662448	443870	606470	511000	1265800	1100900	1693500	1.54808	2.60046	1.37877
pmp001282	Propyl2-(trimethylammonio)ethyl phosphate	C28H50NO7P	544.34	485.266	543.296	[M+H]+	Others	Others	B	36719	43571	42492	44294	48477	50679	1.8394	1.16833	0.224449	51363	91890	55899	53216	75903	41450	0.574757	0.856476	-0.223514	37468	46572	38805	92230	65827	108440	1.5027	2.16938	1.11728
pmp001283	Glyceryl linoleate	C21H38O4	355.29	337.275	354.251	[M+H]+	Lipids	Glycerol ester	A	70849	48485	22306	21741	29556	31808	1.28983	0.586734	-0.769222	18062	25072	15340	11702	38469	10903	0.299572	1.04446	0.0627631	16660	25726	19002	20613	21278	22438	0.399908	1.04791	0.0675126
pmp001284	Glycerin Monopalmitate	C19H38O4	331.28	313.273	330.251	[M+H]+	Lipids	Glycerol ester	A	21497	23688	21837	14573	10966	48020	0.32775	1.09754	0.134267	15733	17710	30488	13164	14714	27247	0.525184	0.862258	-0.213809	13302	15778	28571	24016	20178	56910	0.854997	1.75373	0.810423
pmp001285	Phthalic anhydride	C8H4O3	149.02	65.0406	148.012	[M+H]+	Phenolic acids	Phenolic acids	A	3819900	3560100	2806200	3040100	3195400	3247300	0.801798	0.930946	-0.103231	3715900	4130700	4170500	2385500	2274000	2193900	2.02501	0.570304	-0.810197	2431600	2500100	2631600	2200800	1659100	2052400	1.34194	0.781709	-0.355296
pmp001286	LysoPC(18:0)	C26H54NO7P	524.37	184.073	523.325	[M+H]+	Lipids	LPC	A	43963	61101	61614	56758	41997	62474	0.293107	0.967308	-0.0479524	84772	71623	93792	85302	59057	95019	0.342607	0.956796	-0.0637163	75430	61369	61807	206160	184020	393930	1.53132	3.94807	1.98115
pmp001287	N-Benzylmethylene isomethylamine	C8H9N	120.08	103.055	119.067	[M+H]+	Alkaloids	Alkaloids	A	5729500	5544700	3854000	5500400	4112600	7110900	0.498634	1.10548	0.144671	4975900	4513200	5910100	6413900	7824100	5676200	1.54368	1.2932	0.370942	7958400	9366100	5863900	12540000	12827000	11893000	1.44701	1.60684	0.684224
pmp001309	6-Hydroxykaempferol-7-O-glucoside	C21H20O12	465.1	303.1	464.076	[M+H]+	Flavonoids	Flavonols	A	41490000	37318000	42333000	50875000	55522000	30857000	0.611411	1.13301	0.180161	41442000	55157000	33272000	46310000	49135000	38176000	0.256102	1.02887	0.0410674	51572000	44505000	40608000	39011000	48913000	34964000	0.65759	0.89906	-0.153511
pmp001310	6-Hydroxykaempferol-3,6-O-Diglucoside	C27H30O17	627.2	303.1	626.12	[M+H]+	Flavonoids	Flavonols	A	5826600	5901900	5334000	5522800	6690100	3572000	0.696789	0.925122	-0.112284	5232700	6678900	4527600	6559200	6516900	5647500	1.01516	1.13896	0.187718	6250400	6742700	4495600	4987200	5984700	4737600	0.466628	0.898266	-0.154786
pmp001311	6-Hydroxykaempferol-7,6-O-Diglucoside	C27H30O17	627.2	303.1	626.12	[M+H]+	Flavonoids	Flavonols	A	15296000	14068000	11966000	14298000	14235000	9598300	0.735841	0.922606	-0.116214	11392000	16858000	10678000	17287000	15642000	11868000	0.826204	1.15077	0.202594	14713000	10001000	13050000	10894000	13074000	10014000	0.566135	0.899852	-0.152241
pmp001312	6-Hydroxykaempferol-3,7,6-O-triglycoside	C33H40O22	789.2	303.1	788.164	[M+H]+	Flavonoids	Flavonols	A	4652900	3958200	2588000	5763200	3521100	2496400	0.0430728	1.05193	0.0730425	4313700	3631600	2710900	5059200	4135600	3323300	0.847615	1.17472	0.232323	4270100	3290700	3244400	3233700	3340700	2549200	0.900366	0.844371	-0.244051
Q1:The molecular weight of the parent ion of a substance added by an electrospray ion source; Q3:characteristic fragment ions. Level: substance identification Level. A: two ion fragments, Q1, retention time, declustering potential, collision energy of the compound are consistent with the database. B: one ion fragment, Q1, retention time, declustering potential, collision energy of the compound ar…

## Sheet: S 3
Supplementary Table 3. Venn diagram of the DAMs of three datasets showed information in three time points
Compound name	Compounds	Formula	Class I	Class II	CK_6 h vs AI_6 h	CK_24 h vs AI_24 h	CK_48 h vs AI_48 h	detected metabolites accumulated at 6 hpi									detected metabolites accumulated at 24 hpi									detected metabolites accumulated at 48 hpi
								CK_6 h-1	CK_6 h-2	CK_6 h-3	AI_6 h-1	AI_6 h-2	AI_6 h-3	VIP	Fold_Change	Log2FC	CK_24 h-1	CK_24 h-2	CK_24 h-3	AI_24 h-1	AI_24 h-2	AI_24 h-3	VIP	Fold_Change	Log2FC	CK_48 h-1	CK_48 h-2	CK_48 h-3	AI_48 h-1	AI_48 h-2	AI_48 h-3	VIP	Fold_Change	Log2FC
Hmbn005456	C21H20O8	1-O-caffeoyl-3-O-p-coumaroylglycerol	Phenolic acids	Phenolic acids	FALSE	FALSE	TRUE	14326000	7579100	535490	2810400	2009700	2500400	0.597805	0.326217	-1.6161	20011000	4482100	9454800	7636100	6191600	3550900	0.990271	0.51192	-0.96601	8124700	4867500	6485100	9735700	18654000	12567000	1.35437	2.10279	1.07231
Hmbp006861	C23H24O9	1，2-O-diferuloylglycerol	Phenolic acids	Phenolic acids	FALSE	TRUE	TRUE	11651000	10545000	9240700	7755000	11597000	12726000	0.034683	1.0204	0.0291344	8621400	3312500	6101900	18787000	18643000	20729000	1.87277	3.22464	1.68914	13803000	9007400	10840000	38166000	48999000	46059000	1.59165	3.95906	1.98516
Hmbp007110	C45H70O17	brownioside	Steroids	Steroidal saponins	TRUE	FALSE	FALSE	76531	52996	22193	29944	26464	19091	1.50419	0.497621	-1.00688	63327	76584	17320	48773	125550	10177	0.121029	1.17343	0.230735	37286	106730	40551	80886	81541	41243	0.35568	1.1035	0.142089
Hmcn001884	C21H20O12	6-Hydroxyluteolin 5-glucoside	Flavonoids	Flavonoid	FALSE	TRUE	TRUE	684430	466350	415750	637990	672460	1301000	1.61774	1.66703	0.737279	391050	484690	312930	951540	1024000	673960	1.8921	2.22896	1.15637	849610	532340	355820	978800	1396400	1419600	1.38341	2.18372	1.12679
Hmln001836	C29H32O17	Kaempferol 3-O-β-glucosyl(1→2)(6′-O-acetyl)-β-D-galactoside	Flavonoids	Flavonols	FALSE	FALSE	TRUE	32964	30392	40011	29072	26228	17299	1.73814	0.702342	-0.509754	30948	27221	21607	36394	22657	32669	0.684803	1.14972	0.201282	17150	37475	26033	15961	12580	4507.7	1.20682	0.409739	-1.28722
Huasheng_mad2400	C23H20O11	p-Coumaroylferuloyltartaric acid	Phenolic acids	Phenolic acids	TRUE	FALSE	FALSE	9	13098	13464	22064	27724	18305	1.2283	2.56268	1.35765	11741	32550	12022	14791	21047	9	0.82613	0.636567	-0.651616	22593	13208	9	12424	9	11279	0.0014871	0.662161	-0.594745
Lmhn001650	C11H10O8	p-Hydroxybenzoyltartaric acid	Phenolic acids	Phenolic acids	FALSE	TRUE	FALSE	42879	41965	33363	24995	5469.5	56017	1.09881	0.731611	-0.450852	35993	17343	80046	21178	6314.9	21710	1.23663	0.368887	-1.43875	48462	7510	46148	16866	11843	58556	0.141121	0.854534	-0.22679
Lmhn002926	C13H12O7	p-Coumaroylmalic acid	Phenolic acids	Phenolic acids	FALSE	TRUE	TRUE	9	15683	9	3579.1	6058	20424	1.49018	1.9146	0.937041	9	9	16592	34266	12826	21834	1.56885	4.14967	2.053	11902	9	9	371900	383250	542320	1.42856	108.848	6.76617
Lmmp003422	C21H20O11	Kaempferol 3-O-β-d-glucopyranoside	Flavonoids	Flavonols	FALSE	FALSE	TRUE	3065200	2209400	1987100	2161400	2931500	2256600	0.175944	1.01209	0.0173388	2502500	2003000	1589300	3532000	3566300	2217100	1.48073	1.52842	0.612039	2516000	2499800	1293100	4352800	4656000	6437600	1.46338	2.44835	1.29181
Lmyn000239	C6H14O6	Cordycepic acid	Others	Saccharides and Alcohols	FALSE	FALSE	TRUE	151530	158790	177600	172660	209500	158830	1.14626	1.10877	0.148957	149170	211600	125760	337250	233580	244500	1.68673	1.67581	0.744855	170590	159220	138930	388610	636200	588510	1.57729	3.44182	1.78317
Qingke_Rfmb087-1-1	C18H32O4	13-Oxo-9-hydroxy-10-octadecenoic acid	Lipids	Free fatty acids	FALSE	TRUE	TRUE	13734	17113	16673	16021	22071	15895	1.01698	1.13609	0.184077	8530.2	18611	11156	12663	59808	20139	1.15922	2.41819	1.27393	13413	27293	14303	34645	43339	49312	1.43243	2.31409	1.21045
Qingke_Rfmb262-der01-3	C28H36O13	Syringaresinol-Hex	Lignans and Coumarins	Lignans	FALSE	FALSE	TRUE	427740	371790	341980	491690	539610	698530	2.09206	1.51539	0.599687	464940	685710	459640	430030	767840	569380	0.33356	1.09747	0.134186	567670	572910	429720	1363500	1506800	2551100	1.54673	3.45246	1.78763
Qingke_Rfmb319-1-2	C6H11NO2	Pipecolic acid	Amino acids and derivatives	Amino acids and derivatives	FALSE	FALSE	TRUE	829130	994240	1180600	1021200	1233800	797080	0.0833711	1.01602	0.0229224	741610	866440	633950	1114900	1052900	909900	1.71823	1.37275	0.457066	773240	801530	539830	3194800	3021100	3566700	1.61287	4.62622	2.20983
Zmhp003514	C16H12O6	6,7,8-Tetrahydroxy-5-methoxyflavone	Flavonoids	Flavonoid	FALSE	FALSE	TRUE	41687	31647	32583	34654	30331	104360	0.902153	1.59885	0.677031	68865	41723	17336	45943	58869	25556	0.180498	1.01911	0.0273028	224850	19405	93992	409240	784180	755060	1.32407	5.76052	2.5262
mws0005	C10H12N2	Tryptamine	Alkaloids	Plumerane	TRUE	TRUE	TRUE	9	9	9	7856	9	9	1.06642	291.63	8.18799	6143.5	9333.9	7541.3	35955	39462	21411	2.00077	4.20649	2.07262	10969	6135.8	9017.8	28790	29942	29111	1.5617	3.36272	1.74963
mws0058	C16H12O6	Diosmetin	Flavonoids	Flavonoid	FALSE	FALSE	TRUE	50773	33686	42977	46903	36362	140300	1.04009	1.75433	0.810921	87317	56110	21719	59137	74091	38762	0.280654	1.04144	0.0585827	277870	27412	130750	454860	837650	864970	1.30087	4.94799	2.30684
mws0061	C21H20O12	Hyperin	Flavonoids	Flavonols	FALSE	FALSE	TRUE	1274400	966640	675060	956700	1014800	2897500	1.09623	1.6697	0.739585	742170	794320	520530	1187500	1191600	968530	1.76107	1.62742	0.702584	1457300	1046700	635700	2121300	2448800	3052400	1.44947	2.42778	1.27964
mws0064	C15H12O6	Eriodictyol	Flavonoids	Dihydroflavone	TRUE	TRUE	TRUE	9	9	9	9	9	8828.1	1.09984	327.633	8.35594	9	9	9	24140	20942	9	1.52879	1670.04	10.7057	9	9	9	74640	102370	151230	1.62313	12157	13.5695
mws0091	C21H20O12	Isoquercitrin	Flavonoids	Flavonols	FALSE	FALSE	TRUE	711160	463350	373550	700100	470450	1597400	1.25215	1.78801	0.838356	432200	512930	328150	745870	906910	761340	1.86226	1.89599	0.922948	717000	544730	397030	1173700	1505200	1711500	1.52742	2.6468	1.40425
mws0093	C10H12O3	Coniferyl alcohol	Phenolic acids	Phenolic acids	TRUE	FALSE	FALSE	19086	73728	80434	28436	33107	13479	1.38832	0.433032	-1.20745	5733.8	26292	18775	28614	45579	16397	1.15641	1.78324	0.834501	14971	11729	10785	14998	16520	18253	1.31377	1.32776	0.408992
mws0103	C9H7NO	Indole-3-carboxaldehyde	Alkaloids	Plumerane	FALSE	FALSE	TRUE	59456	77995	77440	66010	78584	62111	0.410999	0.961906	-0.0560318	65426	75938	68572	127560	134410	89243	1.85972	1.67295	0.742397	87357	59023	55597	134150	217290	157150	1.50244	2.51806	1.33231
mws0117	C9H10O4	Homovanillic acid	Phenolic acids	Phenolic acids	FALSE	TRUE	FALSE	28441	37997	32549	57214	19383	35749	0.107152	1.13496	0.182638	62081	85331	58814	126200	248330	129490	1.77305	2.44402	1.28925	139670	22430	82547	89519	125080	61580	0.418091	1.12889	0.174902
mws0126	C26H54NO7P	1-Stearoyl-sn-glycero-3-phosphocholine	Lipids	LPC	FALSE	FALSE	TRUE	46932	59532	53334	55252	42335	50829	0.888326	0.928773	-0.106603	94954	80029	93415	92216	64107	95776	0.534375	0.939273	-0.0903835	71751	66805	66391	210870	188150	409020	1.53079	3.94268	1.97918
mws0214	C6H14O6	D-Sorbitol	Others	Saccharides and Alcohols	FALSE	FALSE	TRUE	124290	118300	121070	129330	140240	124310	1.77136	1.0831	0.115166	133590	174340	114320	310200	173520	203680	1.56749	1.62795	0.703052	148670	111440	115700	361770	598400	534460	1.57787	3.97709	1.99171
mws0251	C5H6N2O2	Thymine	Nucleotides and derivatives	Nucleotides and derivatives	FALSE	TRUE	FALSE	9730.4	20846	25776	32443	20150	23995	1.16499	1.35909	0.442641	18177	45655	55128	96252	180880	46561	1.47421	2.72102	1.44415	57473	11070	42211	57403	93388	65335	1.00539	1.95141	0.964514
mws0289	C23H46NO7P	LysoPE 18:1	Lipids	LPE	FALSE	FALSE	TRUE	65627	108900	115950	92780	83402	90853	0.393998	0.919298	-0.121395	80963	180380	93788	129800	157720	111350	0.64586	1.12316	0.167567	67467	82857	73443	237690	148690	271800	1.52927	2.94136	1.55648
mws0458	C8H8O3	Vanillin	Phenolic acids	Phenolic acids	FALSE	FALSE	TRUE	107450	181330	320310	96386	108830	445520	0.181738	1.06837	0.095417	83338	93320	231620	146040	155780	345210	1.04984	1.58478	0.664281	117150	79984	266720	296290	276830	581470	1.19348	2.48912	1.31564
mws0467	C9H10O3	3-(4-Hydroxyphenyl)-propionic acid	Phenolic acids	Phenolic acids	TRUE	FALSE	TRUE	9	9	9	9	9	7844.4	1.09984	291.2	8.18587	9	9	8819	9	14991	10493	0.729707	2.8848	1.52847	9	9	9	147710	157260	163040	1.62386	17333.7	14.0813
mws0491	C8H11N	Phenethylamine	Others	Others	FALSE	TRUE	TRUE	13076	23911	27826	25445	20923	24877	0.660664	1.09924	0.136506	18608	22829	38553	69684	76494	47357	1.86138	2.41949	1.2747	48729	17435	28889	72747	93272	105330	1.41893	2.85471	1.51335
mws0520	C11H13NO4	N-Acetyl-L-tyrosine	Amino acids and derivatives	Amino acids and derivatives	FALSE	TRUE	TRUE	9510.5	15496	18484	32007	16763	11121	0.791956	1.37711	0.461639	12907	4621.1	8273.9	24397	15997	13786	1.58764	2.09984	1.07028	8515.9	12149	5632.9	31696	14301	27200	1.38862	2.78339	1.47684
mws0639	C7H6O4	2,3-Dihydroxybenzoic Acid	Organic acids	Organic acids	FALSE	FALSE	TRUE	27215	27450	22930	35350	31648	33378	2.13566	1.29359	0.371379	48590	43167	36340	56555	83561	51564	1.52348	1.49637	0.581463	58421	19288	29449	73703	83925	94786	1.34412	2.35553	1.23605
mws0668	C10H12N4O6	Xanthosine	Nucleotides and derivatives	Nucleotides and derivatives	FALSE	FALSE	TRUE	162850	99294	60951	182990	198200	122760	1.49349	1.55976	0.641322	89843	69358	75402	56566	90428	52194	0.951669	0.849043	-0.236091	181890	196950	168270	40295	44237	31917	1.60711	0.212844	-2.23213
mws0677	C12H14N2O2	N-Acetyl-5-hydroxytryptamine	Alkaloids	Alkaloids	FALSE	TRUE	FALSE	422730	351370	256650	261310	231450	276110	1.63802	0.745933	-0.422883	226380	237890	232700	514610	801910	290570	1.66452	2.30582	1.20528	648400	718440	411130	750120	848340	750960	1.1161	1.32141	0.402074
mws0749	C7H6O3	4-Hydroxybenzoic acid	Phenolic acids	Phenolic acids	FALSE	FALSE	TRUE	249070	210730	182410	170000	164360	247360	0.783027	0.90581	-0.14272	199570	201320	281580	302560	408090	230590	1.33388	1.37917	0.463797	261270	88365	231850	389060	780370	1042000	1.34669	3.80307	1.92717
mws0823	C5H8O3	3-Methyl-2-Oxobutanoic acid	Organic acids	Organic acids	FALSE	TRUE	FALSE	12080	14336	53326	23575	12079	44998	0.258333	1.01141	0.0163705	7407.8	23048	35925	52489	61505	54863	1.64493	2.54376	1.34696	47725	21851	46623	56472	48850	42150	0.73341	1.26913	0.343843
mws0856	C21H20O12	Spiraeoside	Flavonoids	Flavonols	FALSE	FALSE	TRUE	707100	578250	452890	745460	793610	1307300	1.79219	1.6375	0.711496	542850	566830	393190	986320	974070	630720	1.70788	1.72411	0.78585	929340	614400	376230	951810	1338400	1630700	1.30686	2.04217	1.0301
mws0914	C15H12O5	Pinobanksin	Flavonoids	Dihydroflavonol	FALSE	TRUE	TRUE	4034.2	7294.1	8088.6	8086.4	4094.7	29739	0.861836	2.15895	1.11033	8963.3	13292	23772	45181	64260	27842	1.78712	2.98264	1.57659	30163	6179	17417	180130	149920	268700	1.513	11.1377	3.47738
mws1013	C9H6O4	Esculetin	Lignans and Coumarins	Coumarins	TRUE	TRUE	TRUE	91128	98744	97709	85087	116070	477250	1.14662	2.35901	1.23818	106500	188670	147930	358790	642830	281370	1.81604	2.89549	1.53381	268170	87437	111250	3965600	4203600	3846500	1.59603	25.7374	4.6858
mws1068	C15H10O6	Kaempferol	Flavonoids	Flavonols	TRUE	TRUE	FALSE	9	9	9	5134.6	9	9	1.06642	190.837	7.5762	9	8382.1	9	51275	63163	5930.5	1.59442	14.3294	3.84091	24596	9	9	7074.6	15827	8744.8	1.06267	1.28571	0.362562
mws1074	C9H6O4	Daphnetin	Lignans and Coumarins	Coumarins	FALSE	FALSE	TRUE	4692.7	12949	20176	10848	9241.6	9149.4	0.283465	0.773156	-0.371168	12425	23438	16104	14999	31865	26004	0.965474	1.4022	0.48769	30121	10455	15248	37521	41110	33035	1.27196	2.00032	1.00023
mws1094	C15H12O6	Dihydrokaempferol	Flavonoids	Dihydroflavonol	TRUE	TRUE	TRUE	4029.6	5053.9	5265.9	4667.1	6661.9	41665	1.27483	3.69312	1.88484	9	6581.7	9	23015	18841	26252	1.62176	10.3199	3.36735	8906.7	9	5276.5	228450	266990	282390	1.27339	54.8069	5.77628
mws1417	C9H7NO2	Indole-3-carboxylic acid	Alkaloids	Plumerane	FALSE	FALSE	TRUE	6325.7	16804	19330	15448	9230.1	13435	0.108969	0.89763	-0.155807	18379	8654.8	17674	22072	10896	14247	0.272139	1.05608	0.0787187	14095	13390	17002	29863	37038	41314	1.55936	2.43251	1.28244
mws1661	C28H32O15	Diosmin	Flavonoids	Flavonoid	FALSE	FALSE	TRUE	2776200	2472500	1535100	2470200	3234800	1729700	0.391482	1.09595	0.132181	2820300	2214900	964020	1701100	2128500	1243900	0.34807	0.845693	-0.241794	1950300	2377200	3938000	2716800	7384800	6753100	1.0466	2.03916	1.02798
mws2105	C14H12O3	Benzyl salicylate	Phenolic acids	Phenolic acids	TRUE	TRUE	TRUE	9	9	9	9	9144.2	8931.7	1.7399	669.811	9.38761	9	9	9	17320	9	11086	1.47908	1052.41	10.0395	9	9	9	73714	9329.5	121860	1.59855	7589.02	12.8897
mws2108	C16H18O9	Cryptochlorogenic acid	Phenolic acids	Phenolic acids	TRUE	TRUE	FALSE	9	13442	9	9	9	9	1.1794	0.00200594	-8.9615	9	9	9	19881	296330	10175	2.01299	12088.4	13.5613	9	19690	9	17457	9	9	0.00816498	0.886696	-0.173489
mws2212	C9H8O4	Caffeic acid	Phenolic acids	Phenolic acids	TRUE	TRUE	TRUE	1283800	986470	795350	1648700	2504400	2059400	2.16855	2.02651	1.019	771150	3331500	1117900	5375500	12579000	1998400	1.44354	3.82199	1.93432	3251400	1734600	572330	21099000	22579000	17239000	1.53585	10.9596	3.45412
mws2220	C22H18O11	Gallocatechin 3-O-gallate	Flavonoids	Flavanols	TRUE	FALSE	FALSE	6369.6	7420.3	5135.8	13277	17719	10439	2.17107	2.18935	1.1305	6387.9	25124	11094	8553.6	41778	9245	0.324959	1.39832	0.483693	110460	4838.1	7035	15053	3756.8	4958.3	0.584228	0.19429	-2.36372
mws2368	C8H10O2	Tyrosol	Phenolic acids	Phenolic acids	FALSE	FALSE	TRUE	8073.2	8894.8	21974	8431.8	11212	15280	0.0425492	0.896816	-0.157116	9183.2	11575	16196	17935	22024	21327	1.75918	1.65843	0.729819	12061	10028	17790	21358	33223	26779	1.37483	2.04017	1.02869
mws4085	C11H12O5	Sinapic acid	Phenolic acids	Phenolic acids	FALSE	TRUE	TRUE	17737	6616	9	11824	12934	11368	1.0764	1.48288	0.568405	10444	12925	16639	32810	45031	11690	1.36657	2.23783	1.1621	14610	10764	9	34769	38494	79297	1.05318	6.01032	2.58744
mws4176	C12H16N2O3	DL-Alanyl-DL-phenylalanine	Amino acids and derivatives	Amino acids and derivatives	TRUE	TRUE	FALSE	92463	41479	8405.8	15109	11995	16402	1.21461	0.305632	-1.71013	15218	11904	10674	15980	113890	15110	1.11501	3.83586	1.93955	10434	14303	18245	16882	20419	20206	1.04837	1.33793	0.420005
pmb0296	C21H40O4	MAG(18:1)isomer2	Lipids	Glycerol ester	FALSE	FALSE	TRUE	265870	153320	45743	69728	85025	87296	0.944758	0.52061	-0.941724	60892	89459	46420	113380	193140	66666	1.30737	1.89655	0.923377	59329	75444	74864	190790	235630	187410	1.58562	2.92806	1.54995
pmb0489	C19H28N2O7	N-Hexosyl-p-coumaroyl putrescine	Alkaloids	Phenolamine	TRUE	FALSE	FALSE	10657	30785	32261	258840	103950	58717	1.9948	5.71899	2.51576	17116	189580	11490	20299	9181.7	11477	0.967293	0.187719	-2.41335	68141	32845	28659	49123	46188	31564	0.13129	0.978634	-0.0311587
pmb0490	C13H18N2O2	N-p-Coumaroyl putrescine	Alkaloids	Phenolamine	TRUE	TRUE	FALSE	79151	292060	428030	1556700	834810	349940	1.65934	3.43007	1.77824	87310	1182500	68633	101800	55404	51323	1.02196	0.155798	-2.68225	223160	1918500	147390	188020	100830	82838	0.932774	0.162377	-2.62258
pmb0854	C26H48NO7P	LysoPC 18:3	Lipids	LPC	FALSE	FALSE	TRUE	441820	605410	618740	476080	436900	651640	0.504845	0.939165	-0.0905501	688850	1040400	1080900	953920	712180	1017000	0.147977	0.954789	-0.0667463	637270	892850	785060	2240400	2125900	4024200	1.5315	3.62412	1.85763
pmb0856	C23H46NO7P	LysoPE 18:1(2n isomer)	Lipids	LPE	FALSE	FALSE	TRUE	259580	375770	363230	336280	348610	332370	0.274841	1.01871	0.0267385	250530	551410	201610	330340	482710	259120	0.360684	1.06838	0.0954212	230570	197050	177950	470040	320700	490420	1.51206	2.11563	1.08109
pmb0864	C19H40NO7P	LysoPE 14:0	Lipids	LPE	FALSE	FALSE	TRUE	10572	10471	12734	13401	10992	7344.4	0.552204	0.939616	-0.0898573	13318	29226	11477	22952	16251	15552	0.297953	1.01359	0.0194704	13260	10737	9237.2	36705	24165	33313	1.56074	2.83392	1.5028
pmb0865	C26H48NO7P	LysoPC 18:3(2n isomer)	Lipids	LPC	FALSE	FALSE	TRUE	2959400	4625800	4809900	2894500	3046800	5503300	0.479647	0.923316	-0.115103	3832000	6262300	4745300	2841900	4080200	3785400	1.39543	0.721549	-0.470831	3216900	3928500	3082900	6468500	4094500	10429000	1.25111	2.05234	1.03727
pmb0874	C23H44NO7P	LysoPE 18:2(2n isomer)	Lipids	LPE	FALSE	FALSE	TRUE	37699	71996	92796	55255	46191	65369	0.580921	0.823814	-0.279609	54126	107610	84315	78631	67925	104440	0.199663	1.0201	0.028707	57711	65470	78128	152520	88781	175500	1.35278	2.07045	1.04995
pmb0876	C21H44NO7P	LysoPE 16:0	Lipids	LPE	FALSE	FALSE	TRUE	313310	533130	551450	432120	343100	439080	0.713921	0.868666	-0.203126	371720	761070	593700	653940	555790	802150	0.780306	1.1653	0.220702	424440	437760	531000	1528500	1043000	2036500	1.52682	3.30749	1.72574
pmb0889	C18H30O2	Punicic acid	Lipids	Free fatty acids	FALSE	FALSE	TRUE	784450	1095300	1179700	733790	1442200	909260	0.086189	1.00843	0.0121151	678100	831820	649690	546990	1808100	989830	0.803237	1.54885	0.631201	957850	1641400	903680	2309600	3359200	3590800	1.48723	2.64339	1.40239
pmb0896	C14H20N2O3	N'-Feruloyl putrescine	Alkaloids	Phenolamine	TRUE	TRUE	TRUE	20567	53090	78374	169360	169600	67435	1.73939	2.67311	1.41852	28783	210560	22955	27616	24448	19794	1.0059	0.273956	-1.86799	68090	143170	44885	53283	35500	13870	1.06721	0.400761	-1.31918
pmb2211	C19H38N2O3	Cocamidopropyl βine	Alkaloids	Alkaloids	TRUE	FALSE	FALSE	10345	11016	12185	9	9	9	2.43471	0.000804865	-10.279	8753.7	19145	9	9	10074	9	0.795802	0.361621	-1.46745	9760.2	11512	8366.3	13333	9885.9	11548	0.909615	1.17303	0.230242
pmb2221	C18H39NO3	4-Hydroxysphinganine	Lipids	Sphingolipids	FALSE	TRUE	TRUE	650620	884090	1016800	881860	612740	864530	0.520978	0.924602	-0.113096	924450	922010	846470	2639700	1531400	2535000	1.92491	2.49026	1.3163	581660	440920	602540	1379200	1800000	1421300	1.56672	2.83087	1.50124
pmb2319	C23H48NO7P	LysoPC 15:0	Lipids	LPC	FALSE	FALSE	TRUE	19424	21380	19987	19707	18164	25092	0.294072	1.03573	0.0506465	28127	40110	43235	32326	22884	32534	1.08374	0.787139	-0.345309	24863	30804	30912	62706	76008	178240	1.42791	3.66086	1.87218
pmb2363	C21H40O4	MAG(18:1)isomer1	Lipids	Glycerol ester	FALSE	FALSE	TRUE	265400	142530	45212	71905	93878	86142	0.812685	0.555952	-0.846969	60999	94218	47495	103330	183470	62656	1.14878	1.7239	0.785679	52410	76818	74270	195660	227380	191320	1.5711	3.019	1.59407
pmb2591	C13H14N2O3	Acetyltryptophan	Amino acids and derivatives	Amino acids and derivatives	FALSE	TRUE	TRUE	368950	259090	215250	478320	28289	608770	0.378446	1.32265	0.403433	514150	72537	368730	1580700	418370	1354000	1.43314	3.50954	1.81128	1421500	471470	396270	8709100	11078000	12697000	1.57157	14.1899	3.82679
pmb2778	C18H32O3	9,10-EODE	Lipids	Free fatty acids	FALSE	FALSE	TRUE	497610	746410	809320	442250	894130	586040	0.408564	0.93624	-0.095049	413250	635110	436080	385430	1338600	656340	0.826884	1.60355	0.681267	718920	1127200	627470	1366000	2366700	2748500	1.42773	2.62016	1.38965
pmb2786	C18H30O3	9-HOTrE	Lipids	Free fatty acids	FALSE	FALSE	TRUE	75298	86280	84461	56288	88035	83174	0.744346	0.924638	-0.113039	54612	86280	55135	39197	600210	71548	0.681129	3.62682	1.85871	78765	130200	82226	191590	295680	347930	1.49156	2.86822	1.52016
pmb2936	C28H32O14	Disinapoyl hexoside	Phenolic acids	Phenolic acids	TRUE	FALSE	FALSE	8053.4	4535	2051.4	5007.8	6244.6	68837	1.26068	5.47066	2.45172	10704	6086.9	10615	12574	6885.6	12049	0.535645	1.1497	0.201259	21562	7362.9	8502.4	9355	8880.9	20068	0.169804	1.02342	0.0334003
pmb3013	C24H24O13	Isorhamnetin O-acetyl-hexoside	Flavonoids	Flavonols	FALSE	FALSE	TRUE	42052	69055	65321	44673	54241	530040	0.89561	3.56493	1.83387	54141	50477	31348	52280	56762	111700	1.14678	1.62351	0.699115	105620	39400	72739	380500	225000	387490	1.48874	4.56004	2.18905
pmd0130	C22H46NO7P	LysoPC 14:0(2n isomer)	Lipids	LPC	FALSE	FALSE	TRUE	35928	38469	35278	36456	41541	27993	0.493934	0.966401	-0.0493066	47302	86631	42426	78031	47184	58665	0.296395	1.04265	0.0602494	46821	47374	42846	133470	149930	216810	1.58922	3.65008	1.86793
pmd0132	C24H50NO7P	LysoPC 16:0(2n isomer)	Lipids	LPC	FALSE	FALSE	TRUE	1257400	1756000	1777500	1452000	1151600	1631800	0.927152	0.884051	-0.177798	1855500	2636400	2748100	2451100	1841200	2975900	0.0357341	1.0039	0.00560842	1952600	2210500	2228200	5072900	5371500	11662000	1.47774	3.45883	1.79028
pmd0160	C21H44NO7P	LysoPE 16:0(2n isomer)	Lipids	LPE	FALSE	FALSE	TRUE	12065	17773	19312	6768.9	7365.1	17917	1.45255	0.652106	-0.616822	15469	26789	29709	19680	19648	24025	0.385652	0.880306	-0.183923	18562	22424	23887	40173	31723	70768	1.34397	2.19913	1.13693
pme0253	C8H15NO3	N-Acetyl-L-leucine	Amino acids and derivatives	Amino acids and derivatives	FALSE	FALSE	TRUE	21817	28170	35734	25541	15589	18344	1.63909	0.693809	-0.52739	29388	31695	15212	31282	33847	30899	0.976065	1.25864	0.331867	20386	20244	26490	60915	60961	73124	1.58201	2.90524	1.53866
pme0264	C10H14N2O5	Thymidine	Nucleotides and derivatives	Nucleotides and derivatives	FALSE	TRUE	FALSE	26576	15877	6477.3	14120	9156.9	14410	0.380047	0.770216	-0.376665	8724.4	20537	13078	19223	114670	11810	1.01117	3.44131	1.78296	23991	17217	15789	21782	23262	14609	0.194386	1.0466	0.0657087
pme0295	C6H11NO3	4-Acetamidobutyric acid	Organic acids	Organic acids	FALSE	TRUE	TRUE	15016	27455	40470	58702	62935	23666	1.31437	1.75188	0.808907	23736	74335	13393	273890	180500	221230	1.83412	6.06133	2.59963	33857	52139	28926	606290	736410	595990	1.61593	16.8696	4.07636
pme0321	C21H20O10	Kaempferol 7-O-rhamnoside	Flavonoids	Flavonols	FALSE	TRUE	FALSE	9	9	7687.2	11356	5719.8	9	0.848361	2.21731	1.14881	15937	31017	33937	85222	85881	15560	1.05744	2.30759	1.20638	69841	9	14694	18490	29594	9	0.0783098	0.568852	-0.813875
pme0376	C15H12O5	Naringenin	Flavonoids	Dihydroflavone	FALSE	TRUE	TRUE	4484.6	7174.2	6385	10223	2335.5	26396	0.596574	2.15889	1.11029	9855	11657	22115	42065	54446	23837	1.78205	2.75857	1.46392	25881	4854.2	15321	150190	139140	237450	1.50533	11.4378	3.51573
pme0490	C6H5NO2	Nicotinic acid	Others	Vitamin	FALSE	FALSE	TRUE	61036	110260	148220	55754	38718	143000	0.937654	0.743224	-0.428131	38491	28391	57983	67107	39564	38226	0.688486	1.16043	0.214659	26924	21352	31292	101350	104230	100370	1.59221	3.84514	1.94304
pme0534	C6H12O7	Gluconic acid	Others	Saccharides and Alcohols	FALSE	FALSE	TRUE	254410	264130	251190	219840	258020	276980	0.40833	0.980656	-0.0281816	218150	261560	279130	303030	254420	313910	1.25809	1.14828	0.199473	268720	259660	247590	420930	684300	651950	1.51957	2.26449	1.17919
pme1109	C5H5N5O	Guanine	Nucleotides and derivatives	Nucleotides and derivatives	FALSE	TRUE	FALSE	17649	26258	39177	65354	29290	62122	1.62962	1.88684	0.91597	42104	78034	152630	297430	319450	113280	1.57603	2.67685	1.42054	177660	17717	109370	113040	194240	141980	0.718186	1.47421	0.559939
pme1184	C10H13N5O4	Deoxyguanosine	Nucleotides and derivatives	Nucleotides and derivatives	FALSE	TRUE	FALSE	27104	22201	22095	25789	19717	24416	0.249324	0.9793	-0.0301776	18100	44451	25544	46135	207500	29635	1.17935	3.21551	1.68505	42582	24977	23699	42136	51801	39205	1.1697	1.45896	0.544943
pme1383	C8H11NO3	Pyridoxine	Others	Vitamin	FALSE	FALSE	TRUE	460610	378780	505180	253790	286800	547930	1.08386	0.809567	-0.304777	183660	92340	191900	169090	146120	147010	0.196966	0.987861	-0.0176205	95709	104910	140160	320340	389290	737810	1.50468	4.24744	2.0866
pme1598	C22H24O11	Hesperetin 5-O-glucoside	Flavonoids	Dihydroflavonol	FALSE	TRUE	TRUE	438250	350440	305760	464410	533150	982340	1.80016	1.80904	0.855222	317920	402170	243120	776810	782390	429940	1.71998	2.06512	1.04622	630620	456380	293650	793660	1184000	1078100	1.42092	2.21328	1.14618
pme2181	C28H34O9	Nomilin	Others	Others	FALSE	FALSE	TRUE	27673	39423	45576	45076	42515	25000	0.0820116	0.999281	-0.00103753	38734	37039	16261	26377	14919	26009	0.84707	0.731306	-0.451453	24287	13045	13099	52832	26800	21519	1.14132	2.00573	1.00413
pme2237	C6H14O6	Dulcitol	Others	Saccharides and Alcohols	FALSE	FALSE	TRUE	117280	167880	155180	161650	164840	137270	0.519966	1.05319	0.0747605	156210	190400	133480	391560	218690	295650	1.76044	1.88694	0.916047	182990	157920	149050	476530	786120	638260	1.5868	3.87972	1.95595
pme2960	C15H12O5	Naringenin chalcone	Flavonoids	Chalcones	FALSE	TRUE	TRUE	7087.9	13904	12516	13718	9	48936	0.776162	1.8701	0.903113	19348	24507	34102	78338	90806	40380	1.8236	2.68769	1.42637	54155	14486	26657	270590	223740	377450	1.53505	9.14794	3.19345
pme3443	C11H12O4	Sinapinaldehyde	Phenolic acids	Phenolic acids	FALSE	FALSE	TRUE	58061	58558	44746	49346	43270	54725	0.941502	0.913091	-0.131169	98041	74269	72195	88232	86053	97694	0.895384	1.11237	0.153631	116370	49645	114470	211280	206520	333460	1.3657	2.67843	1.42139
pme3475	C15H12O5	Butin	Flavonoids	Dihydroflavone	TRUE	TRUE	TRUE	9493.3	11426	13547	15609	9443.7	53340	1.15158	2.27447	1.18553	15051	28728	40249	81230	99192	41741	1.70298	2.64392	1.40268	43817	8336.6	30724	278890	235810	399930	1.49688	11.0359	3.46413
pme3705	C6H10O7	D-Glucoronic acid	Others	Saccharides and Alcohols	FALSE	TRUE	TRUE	131510	157260	151550	146800	152800	105940	0.85655	0.921012	-0.118708	122490	175990	96689	353170	220600	310700	1.80986	2.23821	1.16234	148210	150000	131940	1197200	2080500	1309000	1.60772	10.663	3.41454
pmf0557	C16H11N2NaO4S	Shikonin	Alkaloids	Alkaloids	FALSE	FALSE	TRUE	9690.8	18858	21342	10271	21184	11589	0.529394	0.862764	-0.212962	7509.8	17388	6026.2	8146.2	21441	8718.8	0.453079	1.23871	0.308843	6939.3	17102	9	17302	57780	84167	1.05568	6.6215	2.72716
pmf0616	C31H37O18+	Malvidin 3-O-(6''-acetylglucoside)-5-glucoside	Flavonoids	Anthocyanins	FALSE	FALSE	TRUE	111230	67457	43572	87643	117910	19215	0.332285	1.01129	0.0161948	85937	130480	38067	97674	55977	56412	0.298046	0.825447	-0.276753	115940	102540	58787	51253	44849	20773	1.26084	0.421525	-1.24631
pmn001318	C21H20O7	1,3-O-Di-p-Coumaroyl glycerol	Phenolic acids	Phenolic acids	FALSE	FALSE	TRUE	2019800	986370	152760	455520	783530	471730	0.333558	0.541569	-0.884782	4585800	631530	1924200	2390300	946460	730620	0.563699	0.569539	-0.812133	1131700	1070800	1197000	1887600	3700500	2506900	1.46218	2.38123	1.25171
pmn001319	C22H22O8	1-O-Feruloyl-3-O-p-Coumaroyl glycerol	Phenolic acids	Phenolic acids	FALSE	FALSE	TRUE	1688800	1120600	468080	847020	1134400	853630	0.106992	0.865009	-0.209213	2165200	618270	1660800	1882100	1713600	1004500	0.338489	1.03509	0.0497501	1290500	1081800	1452000	2536900	4430000	2795100	1.48497	2.55262	1.35198
pmn001320	C12H14O5	1-O-p-Cumaroylglycerol	Phenolic acids	Phenolic acids	TRUE	FALSE	FALSE	1035300	569320	110810	139610	146630	135640	1.53555	0.245933	-2.02367	142180	226190	118710	163950	836420	99628	0.623028	2.25835	1.17527	129810	278740	225320	388140	445320	434030	1.36719	1.99961	0.999715
pmn001642	C23H20O13	Kaempferol 3-O-β-(2''-O-acetyl-β-D-glucuronide)	Flavonoids	Flavonols	FALSE	FALSE	TRUE	160590	97535	86835	127670	114120	105490	0.267334	1.00673	0.00967024	131830	148240	103490	207820	178800	119820	1.19296	1.32037	0.400939	180690	206150	67405	399490	549200	432910	1.42796	3.04153	1.6048
pmn001663	C22H26O8	Syringaresinol	Lignans and Coumarins	Lignans	FALSE	TRUE	TRUE	9	9	9	9	9	9	#N/A	#N/A	#N/A	7822.6	9	9	9727.4	10113	7337	1.42935	3.46624	1.79337	9	9	9	54788	46994	112230	1.62204	7926.37	12.9524
pmn001671	C23H32O15	β-D-Furanofructosyl-α-D-(6-mustard acyl)glucoside	Phenolic acids	Phenolic acids	FALSE	FALSE	TRUE	240990	154450	140890	199760	152660	154490	0.220217	0.945146	-0.0813913	224690	154460	226870	223260	212970	118170	0.384859	0.914821	-0.128438	199370	232090	192330	91321	119260	97881	1.55685	0.494497	-1.01597
pmn001691	C18H32O5	9,12,13-Trihyroxy-10,15-octadecadienoic acid	Lipids	Free fatty acids	FALSE	TRUE	TRUE	6926.4	8660.9	10004	7382.7	6326.1	7919.7	1.31776	0.845151	-0.24272	8543	13293	14797	17722	78920	22111	1.45317	3.24169	1.69675	8797.1	22557	21978	37297	77257	101950	1.37612	4.05954	2.02132
pmn001694	C18H34O5	9,10,13-Trihyroxy-11-octadecadienoic acid	Lipids	Free fatty acids	FALSE	FALSE	TRUE	22437	31985	34726	37386	44844	36428	1.71184	1.33102	0.412535	28090	55282	42513	27296	160990	46411	0.632844	1.86438	0.898693	42181	54556	45367	80358	193420	281270	1.39797	3.90593	1.96567
pmn001706	C30H48O4	2-Hydroxyoleanolic acid	Terpenoids	Triterpene	FALSE	TRUE	FALSE	27493	32320	12799	46416	18798	16643	0.162222	1.12732	0.172898	9	9	9	232470	95027	9	1.52961	12129.9	13.5663	9	9	9	18345	9	9	0.713643	680.111	9.40963
pmn001728	C15H18N2O4	N-Acetyl-DL-tryptophan	Amino acids and derivatives	Amino acids and derivatives	FALSE	TRUE	TRUE	51640	31377	32980	72292	10258	133170	0.315217	1.8597	0.895072	51692	6198.5	65813	288590	64846	216950	1.49104	4.61091	2.20505	228450	58828	64528	972470	1377300	1462600	1.54325	10.8366	3.43784
pmp000091	C23H24O9	Glyceryl 1,3-diferulate	Phenolic acids	Phenolic acids	FALSE	TRUE	TRUE	12699000	10194000	5570200	9146900	12278000	13707000	0.998485	1.23429	0.303684	6236400	4163400	7784900	24350000	22138000	20862000	2.01487	3.70366	1.88895	10699000	13733000	8658900	42337000	41665000	47873000	1.60531	3.98523	1.99466
pmp000548	C16H12O6	Pratensein	Flavonoids	Isoflavones	FALSE	FALSE	TRUE	38953	27595	27615	39488	24195	105070	1.02105	1.79214	0.841681	66734	41430	19345	48780	57166	24373	0.142586	1.02204	0.0314484	207840	20346	93872	397810	752780	701970	1.33731	5.75226	2.52413
pmp000967	C11H12N2O2	Tryptophan	Amino acids and derivatives	Amino acids and derivatives	FALSE	TRUE	FALSE	14755000	11739000	7524200	10736000	5406600	11306000	0.870764	0.80688	-0.309574	9341300	7542700	10761000	22792000	25313000	12628000	1.79916	2.19689	1.13546	26145000	25704000	21119000	22958000	26322000	24704000	0.240396	1.01392	0.0199494
pmp001260	C22H37NO3	N-(2-Hydroxyethyl)eicosapentaenoic acid	Lipids	Free fatty acids	FALSE	TRUE	FALSE	16190	18721	15282	18937	9	16677	1.08091	0.70972	-0.494677	19879	15706	17452	14229	9	9	1.42347	0.268624	-1.89634	18877	9	18932	25702	15563	27123	0.72712	1.80835	0.85467
pmp001270	C24H48NO7P	LysoPC(16:1)	Lipids	LPC	FALSE	FALSE	TRUE	7731	16994	20958	10552	11688	8233.1	1.13988	0.667056	-0.584121	14151	27108	14461	17646	17690	18604	0.0547771	0.968055	-0.0468397	9406.9	12344	12233	38606	55084	84654	1.55603	5.2479	2.39174
pmp001272	C23H44NO7P	3-{(2-Aminoethoxy)(hydroxy)phosphoryl]oxy}-2-12-octadecadienoate	Alkaloids	Alkaloids	FALSE	FALSE	TRUE	153610	317440	377660	225440	194430	281110	0.558531	0.825936	-0.275898	208870	455820	321780	339710	287700	415400	0.40414	1.05711	0.0801292	248700	273120	293720	613060	397870	754120	1.4362	2.16427	1.11388
pmp001277	C21H44NO7P	3-{(2-Aminoethoxy)(hydroxy)phosphoryl]oxy}-2-hydroxypropyl palmitate	Alkaloids	Alkaloids	FALSE	FALSE	TRUE	304780	508830	556500	434180	333560	409040	0.747092	0.858895	-0.219447	357410	752360	601840	655630	556520	823720	0.823978	1.18945	0.250291	419060	436780	524460	1482800	1046500	2049900	1.52773	3.31754	1.73011
pmp001278	C24H50NO7P	LysoPC(16:0)	Lipids	LPC	FALSE	FALSE	TRUE	1767000	2468600	2498100	1949700	1635800	2254000	1.06939	0.867205	-0.205555	2566300	3728600	3875800	3386100	2541600	4013600	0.086712	0.977445	-0.0329125	2681500	3083100	3112600	7221500	7698100	17398000	1.47267	3.64052	1.86414
pmp001280	C23H46NO7P	3-{[(2-Aminoethoxy)(hydroxy)phosphoryl]oxy}-2-hydroxypropyl-9,12-octadecenoate	Alkaloids	Alkaloids	FALSE	FALSE	TRUE	36872	55651	66680	57361	47075	52786	0.0725759	0.987557	-0.0180644	40137	95354	53658	72408	85295	61112	0.757126	1.15684	0.210188	37548	43988	38258	124560	81626	144140	1.5442	2.9244	1.54814
pmp001281	C26H52NO7P	LysoPC(18:1)	Lipids	LPC	FALSE	FALSE	TRUE	477560	585970	570640	574440	627820	622450	1.50253	1.1166	0.159109	628410	1092900	728380	877340	874890	587520	0.101721	0.955121	-0.0662448	443870	606470	511000	1265800	1100900	1693500	1.54808	2.60046	1.37877
pmp001282	C28H50NO7P	Propyl2-(trimethylammonio)ethyl phosphate	Others	Others	FALSE	FALSE	TRUE	36719	43571	42492	44294	48477	50679	1.8394	1.16833	0.224449	51363	91890	55899	53216	75903	41450	0.574757	0.856476	-0.223514	37468	46572	38805	92230	65827	108440	1.5027	2.16938	1.11728
pmp001286	C26H54NO7P	LysoPC(18:0)	Lipids	LPC	FALSE	FALSE	TRUE	43963	61101	61614	56758	41997	62474	0.293107	0.967308	-0.0479524	84772	71623	93792	85302	59057	95019	0.342607	0.956796	-0.0637163	75430	61369	61807	206160	184020	393930	1.53132	3.94807	1.98115

## Sheet: S 4
Supplementary Table 4. RNA-Seq data information.
Sample	Raw Reads	Clean Reads	Clean Base(G)	Error Rate(%)	Q20(%)	Q30(%)	GC Content(%)
CK_6 h-1	188964294	186621820	27.99	0.02	97.54	93.08	49.96
CK_6 h-2	156198044	154293648	23.14	0.02	97.27	92.63	50.23
CK_6 h-3	144415630	140095326	21.01	0.02	97.12	92.38	45
CK 24 h-1	160051518	157757644	23.66	0.02	96.84	91.5	50.92
CK_24 h-2	166581080	164158930	24.62	0.02	97.54	93.12	51.19
CK_24 h-3	139653068	136666814	20.5	0.02	97.5	92.98	49.71
CK_48 h-1	143735598	141943254	21.29	0.02	97.25	92.39	50.78
CK_48 h-2	170988596	168874514	25.33	0.02	97.38	92.81	50.16
CK_48 h-3	156224906	154288018	23.14	0.02	97.63	93.27	50.54
AI_6 h-1	155150076	153251932	22.99	0.02	97.49	92.96	49.79
AI_6 h-2	159879684	157810700	23.67	0.02	97.16	92.41	48.17
AI 6h-3	182356122	180238934	27.04	0.02	97.52	93.01	50.57
AI_24 h-1	188190504	185343268	27.8	0.02	97.56	93.14	50.73
AI_24 h-2	170594948	167989520	25.2	0.02	97.4	92.87	48.19
AI_24 h-3	158411236	156129458	23.42	0.02	97.5	92.98	51.09
AI_48 h-1	188556672	186414560	27.96	0.02	97.49	92.93	49.93
AI_48 h-2	134793158	133161500	19.97	0.02	97.4	92.75	49.89
AI_48h-3	178675762	176175750	26.43	0.02	97.57	93.09	50.83
Average	1.63523e+08	1.61179e+08	24.1756		97.3978	92.7944	49.8711
Total	2943420896	2901215590	435.16

## Sheet: S 5
Supplementary Table 5. The statistics of length and number for the de novo assembled transcripts and genes.
Type	Number	Median Length (bp)	N50(bp)	N90(bp)	Total Nucleotides
Transcripts	430835	701	1213	266	302160462
Unigenes	283213	534	707	242	151156857

## Sheet: S 6
Supplementary Table 6. Unigenes were annotated information by the database.
Database	Number of Genes	Percentage (%)
Annotated in at least one Database	87675	30.96
NR	80965	28.59
Trembl	79724	28.15
GO	63240	22.33
KEGG	57328	20.24
KOG	51836	18.3
Pfam	51820	18.3
SwissProt	44971	15.88
Total Unigenes	283213	100

## Sheet: S 7
Supplementary Table 7. Venn diagram of the DEGs of three datasets showed the information of genes expression in three time points
ID	CK_6 h vs AI_6 h	CK_24 h vs AI_24 h	CK_48 h vs AI_48 h	KEGG	NR	Swissprot	Tremble	KOG	GO	Pfam
DN138166_c3_g5	FALSE	TRUE	TRUE	K03549 KUP system potassium uptake protein | (RefSeq) potassium transporter 5 (A)	PREDICTED: potassium transporter 5 [Phoenix dactylifera]	RecName: Full=Potassium transporter 5; AltName: Full=OsHAK5;	RecName: Full=Potassium transporter {ECO:0000256|RuleBase:RU321113};	--	GO:0016021,integral component of membrane; GO:0016020,membrane; GO:0015079,potassium ion transmembrane transporter activity	K+ potassium transporter
DN143460_c2_g1	FALSE	TRUE	TRUE	K00430 peroxidase [EC:1.11.1.7] | (RefSeq) peroxidase 4-like (A)	peroxidase [Lilium regale]	RecName: Full=Peroxidase 4 {ECO:0000250|UniProtKB:Q42578}; EC=1.11.1.7; Flags: Precursor;	RecName: Full=Peroxidase {ECO:0000256|RuleBase:RU362060, ECO:0000256|SAAS:SAAS00709852}; EC=1.11.1.7 {ECO:0000256|RuleBase:RU362060, ECO:0000256|SAAS:SAAS00709852};	--	GO:0005576,extracellular region; GO:0020037,heme binding; GO:0046872,metal ion binding; GO:0004601,peroxidase activity; GO:0042744,hydrogen peroxide catabolic process; GO:0006979,response to oxidative stress	Peroxidase
DN143809_c2_g2	FALSE	TRUE	TRUE	K00660 chalcone synthase [EC:2.3.1.74] | (RefSeq) chalcone synthase 3-like (A)	chalcone synthase, partial [Tulipa fosteriana]	RecName: Full=Chalcone synthase; EC=2.3.1.74; AltName: Full=Naregenin-chalcone synthase; Flags: Fragment;	SubName: Full=Chalcone synthase {ECO:0000313|EMBL:AKN80394.1}; Flags: Fragment;	--	GO:0016210,naringenin-chalcone synthase activity; GO:0009813,flavonoid biosynthetic process	3-Oxoacyl-[acyl-carrier-protein (ACP)] synthase III
DN136543_c1_g5	TRUE	TRUE	TRUE	K20547 basic endochitinase B [EC:3.2.1.14] | (RefSeq) chitinase 1 (A)	PREDICTED: chitinase 1 [Elaeis guineensis]	RecName: Full=Endochitinase; EC=3.2.1.14; Flags: Precursor;	SubName: Full=Chitinase {ECO:0000313|EMBL:AAA32641.1}; Flags: Fragment;	Predicted chitinase	GO:0008061,chitin binding; GO:0004568,chitinase activity; GO:0016998,cell wall macromolecule catabolic process; GO:0006032,chitin catabolic process; GO:0006952,defense response; GO:0000272,polysaccharide catabolic process	Chitin recognition protein
DN133625_c1_g1	FALSE	TRUE	TRUE	K05359 arogenate/prephenate dehydratase [EC:4.2.1.91 4.2.1.51] | (RefSeq) arogenate dehydratase/prephenate dehydratase 6, chloroplastic-like (A)	PREDICTED: arogenate dehydratase/prephenate dehydratase 6, chloroplastic-like [Phoenix dactylifera]	RecName: Full=Arogenate dehydratase/prephenate dehydratase 6, chloroplastic; Short=AtADT6; Short=AtPDT6; EC=4.2.1.51; EC=4.2.1.91; Flags: Precursor;	RecName: Full=Arogenate dehydratase {ECO:0000256|RuleBase:RU363004}; EC=4.2.1.91 {ECO:0000256|RuleBase:RU363004};	Prephenate dehydratase	GO:0009507,chloroplast; GO:0009570,chloroplast stroma; GO:0047769,arogenate dehydratase activity; GO:0009094,L-phenylalanine biosynthetic process	ACT domain
DN133869_c0_g1	TRUE	TRUE	TRUE	--	putative invertase inhibitor [Dendrobium catenatum]	RecName: Full=Putative invertase inhibitor; AltName: Full=Pollen allergen Pla a 1; AltName: Allergen=Pla a 1; Flags: Precursor;	SubName: Full=Invertase inhibitor {ECO:0000313|EMBL:PKU82726.1};	--	GO:0005576,extracellular region; GO:0004857,enzyme inhibitor activity	Plant invertase/pectin methylesterase inhibitor
DN139708_c0_g1	FALSE	TRUE	TRUE	K00422 polyphenol oxidase [EC:1.10.3.1] | (RefSeq) polyphenol oxidase, chloroplastic-like (A)	PREDICTED: polyphenol oxidase, chloroplastic-like [Phoenix dactylifera]	RecName: Full=Polyphenol oxidase, chloroplastic; Short=PPO; EC=1.10.3.1; AltName: Full=Catechol oxidase; Flags: Precursor;	SubName: Full=polyphenol oxidase, chloroplastic-like {ECO:0000313|RefSeq:XP_008801177.2};	--	GO:0009543,chloroplast thylakoid lumen; GO:0004097,catechol oxidase activity; GO:0046872,metal ion binding; GO:0046148,pigment biosynthetic process	Hemocyanin, copper containing domain
DN140585_c0_g2	FALSE	TRUE	TRUE	--	hypothetical protein CDL15_Pgr027876 [Punica granatum]	--	SubName: Full=Uncharacterized protein {ECO:0000313|EMBL:OWM85089.1};	--	GO:0004867,serine-type endopeptidase inhibitor activity	Potato type II proteinase inhibitor family
DN140250_c4_g2	FALSE	TRUE	TRUE	K00025 malate dehydrogenase [EC:1.1.1.37] | (RefSeq) malate dehydrogenase, cytoplasmic-like (A)	Oligopeptide transporter [Macleaya cordata]	RecName: Full=Oligopeptide transporter 7; Short=AtOPT7;	SubName: Full=Oligopeptide transporter {ECO:0000313|EMBL:OVA15234.1};	Sexual differentiation process protein ISP4	GO:0005887,integral component of plasma membrane; GO:0016020,membrane; GO:0035673,oligopeptide transmembrane transporter activity; GO:0015031,protein transport	OPT oligopeptide transporter protein
DN128579_c1_g1	FALSE	TRUE	TRUE	--	pathogen-related protein 10 [Lilium regale]	RecName: Full=Pathogenesis-related protein 1; Short=AOPR1;	SubName: Full=Pathogen-related protein 10 {ECO:0000313|EMBL:AHC68874.1};	--	GO:0005737,cytoplasm; GO:0006952,defense response; GO:0009607,response to biotic stimulus	--
DN142980_c1_g3	FALSE	TRUE	TRUE	K13495 cis-zeatin O-glucosyltransferase [EC:2.4.1.215] | (RefSeq) putative cis-zeatin O-glucosyltransferase (A)	PREDICTED: putative cis-zeatin O-glucosyltransferase [Elaeis guineensis]	RecName: Full=Zeatin O-glucosyltransferase; EC=2.4.1.203; AltName: Full=Trans-zeatin O-beta-D-glucosyltransferase;	RecName: Full=Glycosyltransferase {ECO:0000256|RuleBase:RU362057}; EC=2.4.1.- {ECO:0000256|RuleBase:RU362057};	UDP-glucuronosyl and UDP-glucosyl transferase	GO:0050403,trans-zeatin O-beta-D-glucosyltransferase activity; GO:0050404,zeatin O-beta-D-xylosyltransferase activity; GO:0009690,cytokinin metabolic process; GO:0048439,flower morphogenesis; GO:0009965,leaf morphogenesis; GO:0045926,negative regulation of growth; GO:0006486,protein glycosylation; GO:0010380,regulation of chlorophyll biosynthetic process; GO:0010083,regulation of vegetative meris…	UDP-glucoronosyl and UDP-glucosyl transferase
DN129587_c0_g2	FALSE	TRUE	TRUE	K00422 polyphenol oxidase [EC:1.10.3.1] | (RefSeq) polyphenol oxidase, chloroplastic-like (A)	PREDICTED: polyphenol oxidase, chloroplastic-like [Elaeis guineensis]	RecName: Full=Polyphenol oxidase A1, chloroplastic; Short=PPO; EC=1.10.3.1; AltName: Full=Catechol oxidase; Flags: Precursor;	SubName: Full=Polyphenol oxidase {ECO:0000313|EMBL:ABN13632.1};	--	GO:0009543,chloroplast thylakoid lumen; GO:0004097,catechol oxidase activity; GO:0046872,metal ion binding; GO:0046148,pigment biosynthetic process	Common central domain of tyrosinase
DN141282_c0_g1	FALSE	TRUE	TRUE	K16040 trans-resveratrol di-O-methyltransferase [EC:2.1.1.240] | (RefSeq) trans-resveratrol di-O-methyltransferase-like (A)	unnamed protein product, partial [Vitis vinifera]	RecName: Full=Trans-resveratrol di-O-methyltransferase; EC=2.1.1.240; AltName: Full=Resveratrol O-methyltransferase; Short=ROMT; Short=VvROMT;	SubName: Full=O-methyltransferase {ECO:0000313|EMBL:AEF97347.1};	Hydroxyindole-O-methyltransferase and related SAM-dependent methyltransferases	GO:0008171,O-methyltransferase activity; GO:0046983,protein dimerization activity; GO:0102303,resveratrol 3,5-O-dimethyltransferase activity; GO:0008757,S-adenosylmethionine-dependent methyltransferase activity; GO:0019438,aromatic compound biosynthetic process	O-methyltransferase domain
DN136543_c1_g4	FALSE	TRUE	TRUE	K20547 basic endochitinase B [EC:3.2.1.14] | (RefSeq) chitinase 1 (A)	chitinase 1-like [Ananas comosus]	RecName: Full=Basic endochitinase C; EC=3.2.1.14; AltName: Full=Rye seed chitinase-c; Short=RSC-c; Flags: Precursor;	SubName: Full=Basic endochitinase A {ECO:0000313|EMBL:OAY84822.1};	Predicted chitinase	GO:0005576,extracellular region; GO:0008061,chitin binding; GO:0004568,chitinase activity; GO:0016998,cell wall macromolecule catabolic process; GO:0006032,chitin catabolic process; GO:0050832,defense response to fungus; GO:0031640,killing of cells of other organism; GO:0000272,polysaccharide catabolic process	Chitinase class I
DN138244_c6_g4	FALSE	TRUE	TRUE	K01528 dynamin GTPase [EC:3.6.5.5] | (RefSeq) dynamin-related protein 1E-like (A)	dynamin-related protein 1E isoform X1 [Hevea brasiliensis]	RecName: Full=Dynamin-related protein 1E; AltName: Full=Dynamin-like protein 4; AltName: Full=Dynamin-like protein DLP2; AltName: Full=Dynamin-like protein E;	SubName: Full=Uncharacterized protein {ECO:0000313|EnsemblPlants:GSMUA_Achr2P18210_001};	Vacuolar sorting protein VPS1, dynamin, and related proteins	GO:0005874,microtubule; GO:0005739,mitochondrion; GO:0009524,phragmoplast; GO:0005886,plasma membrane; GO:0009506,plasmodesma; GO:0005774,vacuolar membrane; GO:0005773,vacuole; GO:0005525,GTP binding; GO:0003924,GTPase activity; GO:0008017,microtubule binding; GO:0007049,cell cycle; GO:0051301,cell division; GO:0050832,defense response to fungus; GO:0000266,mitochondrial fission; GO:0046686,respo…	50S ribosome-binding GTPase
DN117696_c0_g1	TRUE	TRUE	TRUE	K04733 interleukin-1 receptor-associated kinase 4 [EC:2.7.11.1] | (RefSeq) LEAF RUST 10 DISEASE-RESISTANCE LOCUS RECEPTOR-LIKE PROTEIN KINASE-like 2.5 (A)	PREDICTED: putative ripening-related protein 7 [Ipomoea nil]	RecName: Full=Putative ripening-related protein 1; Flags: Precursor;	SubName: Full=Uncharacterized protein {ECO:0000313|EnsemblPlants:TRIAE_CS42_5BL_TGACv1_406562_AA1347160.1};	--	GO:0005576,extracellular region	Lytic transglycolase
DN139627_c1_g3	FALSE	TRUE	TRUE	K01187 alpha-glucosidase [EC:3.2.1.20] | (RefSeq) probable alpha/beta-glucosidase agdC (A)	glucoamylase [Quercus suber]	--	SubName: Full=Uncharacterized protein {ECO:0000313|EMBL:ABO98192.1};	--	GO:2001070,starch binding	Starch binding domain
DN142445_c5_g14	FALSE	TRUE	TRUE	--	pathogenesis-related protein 4 [Lilium hybrid division VII]	RecName: Full=Pro-hevein; AltName: Full=Major hevein; Contains: RecName: Full=Hevein; AltName: Allergen=Hev b 6; Contains: RecName: Full=Win-like protein; Flags: Precursor;	SubName: Full=Pathogenesis-related protein 4 {ECO:0000313|EMBL:APG55502.1};	Predicted chitinase	GO:0008061,chitin binding; GO:0042742,defense response to bacterium; GO:0050832,defense response to fungus	Barwin family
DN133337_c0_g1	FALSE	TRUE	TRUE	K20547 basic endochitinase B [EC:3.2.1.14] | (RefSeq) chitinase 1 (A)	chitinase 1-like [Ananas comosus]	RecName: Full=Chitinase 1; EC=3.2.1.14; AltName: Full=Class I chitinase a; Short=OsChia1a; AltName: Full=Pathogenesis related (PR)-3 chitinase 1; Flags: Precursor;	SubName: Full=Basic endochitinase A {ECO:0000313|EMBL:OAY84822.1};	Predicted chitinase	GO:0008061,chitin binding; GO:0004568,chitinase activity; GO:0016998,cell wall macromolecule catabolic process; GO:0006032,chitin catabolic process; GO:0050832,defense response to fungus; GO:0000272,polysaccharide catabolic process	Chitinase class I
DN134840_c2_g2	FALSE	TRUE	TRUE	K17686 P-type Cu+ transporter [EC:7.2.2.8] | (RefSeq) copper-transporting ATPase PAA1, chloroplastic-like (A)	copper-transporting ATPase PAA1, chloroplastic-like [Helianthus annuus]	RecName: Full=Copper-transporting ATPase PAA1, chloroplastic; EC=3.6.3.54; AltName: Full=Protein HEAVY METAL ATPASE 6; AltName: Full=Protein glucose insensitive root 1; Flags: Precursor;	SubName: Full=Putative heavy metal-associated domain, HMA {ECO:0000313|EMBL:OTG03132.1};	Cation transport ATPase	GO:0009507,chloroplast; GO:0009941,chloroplast envelope; GO:0031969,chloroplast membrane; GO:0009570,chloroplast stroma; GO:0016021,integral component of membrane; GO:0009536,plastid; GO:0005524,ATP binding; GO:0019829,cation-transporting ATPase activity; GO:0016531,copper chaperone activity; GO:0005375,copper ion transmembrane transporter activity; GO:0055070,copper ion homeostasis; GO:0035434,c…	F-box
DN126462_c0_g3	FALSE	TRUE	TRUE	K08332 vacuolar protein 8 | (RefSeq) hypothetical protein (A)	PREDICTED: E3 ubiquitin-protein ligase PUB23-like [Phoenix dactylifera]	RecName: Full=E3 ubiquitin-protein ligase PUB23; EC=2.3.2.27; AltName: Full=Plant U-box protein 23; AltName: Full=RING-type E3 ubiquitin transferase PUB23 {ECO:0000305}; AltName: Full=U-box domain-containing protein 23;	RecName: Full=RING-type E3 ubiquitin transferase {ECO:0000256|SAAS:SAAS00702733}; EC=2.3.2.27 {ECO:0000256|SAAS:SAAS00702733};	--	GO:0005829,cytosol; GO:0004842,ubiquitin-protein transferase activity; GO:0006952,defense response; GO:0051865,protein autoubiquitination; GO:0016567,protein ubiquitination; GO:0010200,response to chitin; GO:0009414,response to water deprivation	Zinc-finger of the MIZ type in Nse subunit
DN131225_c0_g1	FALSE	TRUE	TRUE	K05387 glutamate receptor, ionotropic, plant | (RefSeq) LOW QUALITY PROTEIN: glutamate receptor 2.3-like (A)	pathogenesis-related protein 10 [Lilium regale]	RecName: Full=Pathogenesis-related protein 1; Short=AOPR1;	SubName: Full=Pathogenesis-related protein 10 {ECO:0000313|EMBL:AHG94647.1};	--	GO:0005737,cytoplasm; GO:0006952,defense response; GO:0009607,response to biotic stimulus	Pathogenesis-related protein Bet v I family
DN140585_c0_g1	FALSE	TRUE	TRUE	--	type II proteinase inhibitor family protein [Zea mays]	--	SubName: Full=Type II proteinase inhibitor family protein {ECO:0000313|EMBL:ACG27908.1};	--	GO:0004867,serine-type endopeptidase inhibitor activity; GO:0006979,response to oxidative stress	Potato type II proteinase inhibitor family
DN135619_c2_g1	FALSE	TRUE	TRUE	K20363 protein transport protein YIP1 | (RefSeq) uncharacterized protein LOC111296848 isoform X1 (A)	uncharacterized protein LOC110094708 isoform X2 [Dendrobium catenatum]	--	SubName: Full=Uncharacterized protein {ECO:0000313|EMBL:PKU84074.1};	--	--	Serine aminopeptidase, S33
DN133432_c2_g1	FALSE	TRUE	TRUE	K03809 NAD(P)H dehydrogenase (quinone) [EC:1.6.5.2] | (RefSeq) probable NAD(P)H dehydrogenase (quinone) FQR1-like 1 (A)	probable NAD(P)H dehydrogenase (quinone) FQR1-like 1 [Manihot esculenta]	RecName: Full=Probable NAD(P)H dehydrogenase (quinone) FQR1-like 1 {ECO:0000305}; EC=1.6.5.2 {ECO:0000250|UniProtKB:Q9LSQ5};	SubName: Full=Uncharacterized protein {ECO:0000313|EMBL:OAY28606.1};	1,4-benzoquinone reductase-like; Trp repressor binding protein-like/protoplast-secreted protein	GO:0005737,cytoplasm; GO:0005886,plasma membrane; GO:0009506,plasmodesma; GO:0010181,FMN binding; GO:0003955,NAD(P)H dehydrogenase (quinone) activity	Flavodoxin-like fold
DN136707_c0_g5	FALSE	TRUE	TRUE	K00430 peroxidase [EC:1.11.1.7] | (RefSeq) cationic peroxidase SPC4-like (A)	peroxidase 12-like [Ananas comosus]	RecName: Full=Cationic peroxidase SPC4; EC=1.11.1.7; Flags: Precursor;	RecName: Full=Peroxidase {ECO:0000256|RuleBase:RU362060, ECO:0000256|SAAS:SAAS00709852}; EC=1.11.1.7 {ECO:0000256|RuleBase:RU362060, ECO:0000256|SAAS:SAAS00709852};	--	GO:0005576,extracellular region; GO:0009505,plant-type cell wall; GO:0009506,plasmodesma; GO:0020037,heme binding; GO:0046872,metal ion binding; GO:0004601,peroxidase activity; GO:0042744,hydrogen peroxide catabolic process; GO:0009664,plant-type cell wall organization; GO:0006979,response to oxidative stress	Peroxidase
DN124777_c0_g1	TRUE	TRUE	TRUE	--	PREDICTED: uncharacterized protein LOC105052684 [Elaeis guineensis]	--	SubName: Full=Uncharacterized protein {ECO:0000313|EnsemblPlants:GSMUA_Achr6P19150_001};	--	--	Wound-induced protein
DN130594_c12_g1	TRUE	TRUE	TRUE	--	pollen preferential protein, partial [Lilium speciosum var. gloriosoides]	--	SubName: Full=Pollen preferential protein {ECO:0000313|EMBL:ASW30341.1}; Flags: Fragment;	--	--	--
DN84915_c0_g1	FALSE	TRUE	TRUE	K15502 serine/threonine-protein phosphatase 6 regulatory ankyrin repeat subunit A | (RefSeq) uncharacterized protein LOC110094328 (A)	PREDICTED: protein ACCELERATED CELL DEATH 6-like [Musa acuminata subsp. malaccensis]	RecName: Full=Ankyrin repeat-containing protein ITN1; AltName: Full=Protein INCREASED TOLERANCE TO NACL {ECO:0000303|PubMed:18643991};	SubName: Full=Uncharacterized protein {ECO:0000313|EnsemblPlants:GSMUA_Achr7P12630_001};	FOG: Ankyrin repeat	GO:0016021,integral component of membrane; GO:0005634,nucleus; GO:0005886,plasma membrane; GO:0034613,cellular protein localization; GO:0009651,response to salt stress; GO:0007165,signal transduction	Domain of unknown function
DN133337_c0_g6	FALSE	TRUE	TRUE	K20547 basic endochitinase B [EC:3.2.1.14] | (RefSeq) chitinase 1 (A)	PREDICTED: chitinase 1 [Elaeis guineensis]	RecName: Full=Chitinase 1; EC=3.2.1.14; AltName: Full=Class I chitinase a; Short=OsChia1a; AltName: Full=Pathogenesis related (PR)-3 chitinase 1; Flags: Precursor;	SubName: Full=Chitinase 1 {ECO:0000313|EMBL:AFK26307.1}; EC=3.2.1.14 {ECO:0000313|EMBL:AFK26307.1};	Predicted chitinase	GO:0008061,chitin binding; GO:0004568,chitinase activity; GO:0016998,cell wall macromolecule catabolic process; GO:0006032,chitin catabolic process; GO:0050832,defense response to fungus; GO:0000272,polysaccharide catabolic process	Chitin recognition protein
DN134913_c0_g5	FALSE	TRUE	TRUE	--	PREDICTED: protein MIZU-KUSSEI 1 [Nelumbo nucifera]	RecName: Full=Protein MIZU-KUSSEI 1;	SubName: Full=protein MIZU-KUSSEI 1 {ECO:0000313|RefSeq:XP_010270615.1};	--	GO:0032541,cortical endoplasmic reticulum; GO:0005737,cytoplasm; GO:0005783,endoplasmic reticulum; GO:0005789,endoplasmic reticulum membrane; GO:0016020,membrane; GO:0009658,chloroplast organization; GO:0010274,hydrotropism	Protein of unknown function, DUF617
DN132594_c10_g1	FALSE	TRUE	TRUE	K03368 beta-galactoside alpha-2,3-sialyltransferase (sialyltransferase 4B) [EC:2.4.99.4] | (RefSeq) sialyltransferase-like protein 1 (A)	PREDICTED: sialyltransferase-like protein 1 [Phoenix dactylifera]	RecName: Full=Sialyltransferase-like protein 1 {ECO:0000303|PubMed:16452316}; Short=OsSTLP1 {ECO:0000303|PubMed:16452316}; EC=2.4.99.- {ECO:0000305};	SubName: Full=sialyltransferase-like protein 1 {ECO:0000313|RefSeq:XP_008777893.1, ECO:0000313|RefSeq:XP_017696225.1};	Sialyltransferase	GO:0000139,Golgi membrane; GO:0016021,integral component of membrane; GO:0008378,galactosyltransferase activity; GO:0008373,sialyltransferase activity; GO:0009311,oligosaccharide metabolic process; GO:0018279,protein N-linked glycosylation via asparagine	Glycosyltransferase family 29 (sialyltransferase)
DN134446_c1_g1	FALSE	TRUE	TRUE	K01051 pectinesterase [EC:3.1.1.11] | (RefSeq) probable pectinesterase/pectinesterase inhibitor 12 (A)	PREDICTED: probable pectinesterase/pectinesterase inhibitor 12 [Elaeis guineensis]	RecName: Full=Probable pectinesterase/pectinesterase inhibitor 12; Includes: RecName: Full=Pectinesterase inhibitor 12; AltName: Full=Pectin methylesterase inhibitor 12; Includes: RecName: Full=Pectinesterase 12; Short=PE 12; EC=3.1.1.11; AltName: Full=Pectin methylesterase 12; Short=AtPME12; Flags: Precursor;	RecName: Full=Pectinesterase {ECO:0000256|RuleBase:RU000589}; EC=3.1.1.11 {ECO:0000256|RuleBase:RU000589};	--	GO:0071944,cell periphery; GO:0005618,cell wall; GO:0005576,extracellular region; GO:0045330,aspartyl esterase activity; GO:0030599,pectinesterase activity; GO:0046910,pectinesterase inhibitor activity; GO:0042545,cell wall modification; GO:0045490,pectin catabolic process; GO:0009617,response to bacterium	Pectinesterase
DN143017_c2_g1	FALSE	TRUE	TRUE	K00422 polyphenol oxidase [EC:1.10.3.1] | (RefSeq) polyphenol oxidase, chloroplastic (A)	polyphenol oxidase [Lilium regale]	RecName: Full=Polyphenol oxidase, chloroplastic; Short=PPO; EC=1.10.3.1; AltName: Full=Catechol oxidase; Flags: Precursor;	SubName: Full=Polyphenol oxidase {ECO:0000313|EMBL:ART33471.1};	--	GO:0009543,chloroplast thylakoid lumen; GO:0004097,catechol oxidase activity; GO:0046872,metal ion binding; GO:0046148,pigment biosynthetic process	Polyphenol oxidase middle domain
DN142495_c0_g1	FALSE	TRUE	TRUE	--	--	--	--	--	--	--
DN131225_c0_g4	FALSE	TRUE	TRUE	--	pathogenesis-related protein 10 [Lilium regale]	--	SubName: Full=Pathogenesis-related protein 10 {ECO:0000313|EMBL:AHG94647.1};	--	GO:0006952,defense response; GO:0009607,response to biotic stimulus	--
DN128029_c0_g1	FALSE	TRUE	TRUE	--	PREDICTED: uncharacterized protein LOC109506151 [Elaeis guineensis]	--	SubName: Full=uncharacterized protein LOC101490751 {ECO:0000313|RefSeq:XP_004488013.1};	--	--	--
DN142734_c1_g1	TRUE	TRUE	TRUE	K02510 4-hydroxy-2-oxoheptanedioate aldolase [EC:4.1.2.52] | (RefSeq) 2,4-dihydroxyhept-2-ene-1,7-dioic acidaldolase (A)	PREDICTED: uncharacterized protein LOC105059436 [Elaeis guineensis]	--	SubName: Full=2-keto-3-deoxy-L-rhamnonate aldolase-like {ECO:0000313|RefSeq:XP_008803063.1};	--	--	HpcH/HpaI aldolase/citrate lyase family
DN136543_c1_g2	FALSE	TRUE	TRUE	K20547 basic endochitinase B [EC:3.2.1.14] | (RefSeq) chitinase 1-like (A)	chitinase 1-like [Ananas comosus]	RecName: Full=Chitinase 1; EC=3.2.1.14; AltName: Full=Class I chitinase a; Short=OsChia1a; AltName: Full=Pathogenesis related (PR)-3 chitinase 1; Flags: Precursor;	SubName: Full=Uncharacterized protein {ECO:0000313|EnsemblPlants:OPUNC06G25500.1};	Predicted chitinase	GO:0008061,chitin binding; GO:0004568,chitinase activity; GO:0016998,cell wall macromolecule catabolic process; GO:0006032,chitin catabolic process; GO:0050832,defense response to fungus; GO:0000272,polysaccharide catabolic process	Chitinase class I
DN139708_c0_g3	FALSE	TRUE	TRUE	--	--	--	--	--	--	--
DN142426_c1_g5	FALSE	TRUE	TRUE	K14638 solute carrier family 15 (peptide/histidine transporter), member 3/4 | (RefSeq) protein NRT1/ PTR FAMILY 5.10-like (A)	PREDICTED: protein NRT1/ PTR FAMILY 5.10-like [Phoenix dactylifera]	RecName: Full=Protein NRT1/ PTR FAMILY 5.10; Short=AtNPF5.10;	SubName: Full=protein NRT1/ PTR FAMILY 5.10-like {ECO:0000313|RefSeq:XP_008783395.1};	H+/oligopeptide symporter	GO:0016021,integral component of membrane; GO:0022857,transmembrane transporter activity; GO:0006857,oligopeptide transport	Major Facilitator Superfamily
DN140598_c0_g1	FALSE	TRUE	TRUE	--	PREDICTED: uncharacterized protein LOC108952944 [Musa acuminata subsp. malaccensis]	--	SubName: Full=Uncharacterized protein {ECO:0000313|EMBL:PKU86991.1};	--	--	Putative AtpZ or ATP-synthase-associated
DN135116_c1_g3	FALSE	TRUE	TRUE	K17108 non-lysosomal glucosylceramidase [EC:3.2.1.45] | (RefSeq) non-lysosomal glucosylceramidase (A)	PREDICTED: non-lysosomal glucosylceramidase isoform X2 [Elaeis guineensis]	--	RecName: Full=Non-lysosomal glucosylceramidase {ECO:0000256|PIRNR:PIRNR028944}; Short=NLGase {ECO:0000256|PIRNR:PIRNR028944}; EC=3.2.1.45 {ECO:0000256|PIRNR:PIRNR028944};	Predicted bile acid beta-glucosidase	--	beta-glucosidase 2, glycosyl-hydrolase family 116 N-term
DN140247_c3_g2	TRUE	TRUE	TRUE	K01188 beta-glucosidase [EC:3.2.1.21] | (RefSeq) beta-glucosidase 12 (A)	PREDICTED: polygalacturonase inhibitor-like [Elaeis guineensis]	RecName: Full=Polygalacturonase inhibitor; AltName: Full=Polygalacturonase-inhibiting protein; Short=PGIG; Flags: Precursor;	SubName: Full=Polygalacturonase inhibitor {ECO:0000313|EMBL:OEL24482.1};	--	GO:0048046,apoplast; GO:0005618,cell wall	Leucine Rich repeat
DN143877_c5_g1	TRUE	TRUE	TRUE	K15333 tRNA guanosine-2'-O-methyltransferase [EC:2.1.1.34] | (RefSeq) uncharacterized LOC105043884 (A)	PREDICTED: subtilisin-like protease SBT5.3 [Phoenix dactylifera]	RecName: Full=Subtilisin-like protease SBT5.3; EC=3.4.21.-; AltName: Full=Auxin-induced in root cultures protein 3; AltName: Full=Subtilase subfamily 5 member 3; Short=AtSBT5.3; AltName: Full=Subtilisin-like protease AIR3; Flags: Precursor;	SubName: Full=subtilisin-like protease SBT5.3 {ECO:0000313|RefSeq:XP_008794749.1};	--	GO:0005618,cell wall; GO:0005576,extracellular region; GO:0004252,serine-type endopeptidase activity; GO:0010102,lateral root morphogenesis; GO:0009733,response to auxin	PA domain
DN137517_c1_g1	FALSE	TRUE	TRUE	--	PREDICTED: uncharacterized protein LOC105056283 [Elaeis guineensis]	--	SubName: Full=uncharacterized protein LOC103715832 {ECO:0000313|RefSeq:XP_008801812.1};	--	--	Protein of unknown function (DUF1645)
DN122144_c0_g1	FALSE	TRUE	TRUE	K00660 chalcone synthase [EC:2.3.1.74] | (RefSeq) chalcone synthase 3-like (A)	chalcone synthase, partial [Tulipa fosteriana]	RecName: Full=Chalcone synthase; EC=2.3.1.74; AltName: Full=Naregenin-chalcone synthase; Flags: Fragment;	SubName: Full=Chalcone synthase {ECO:0000313|EMBL:AKN80394.1}; Flags: Fragment;	--	GO:0016210,naringenin-chalcone synthase activity; GO:0009813,flavonoid biosynthetic process	3-Oxoacyl-[acyl-carrier-protein (ACP)] synthase III C terminal
DN140704_c0_g1	FALSE	TRUE	TRUE	K00430 peroxidase [EC:1.11.1.7] | (RefSeq) cationic peroxidase SPC4-like (A)	peroxidase 12-like [Ananas comosus]	RecName: Full=Peroxidase 12; Short=Atperox P12; EC=1.11.1.7; AltName: Full=ATP4a; AltName: Full=PRXR6; Flags: Precursor;	RecName: Full=Peroxidase {ECO:0000256|RuleBase:RU362060, ECO:0000256|SAAS:SAAS00709852}; EC=1.11.1.7 {ECO:0000256|RuleBase:RU362060, ECO:0000256|SAAS:SAAS00709852};	--	GO:0005618,cell wall; GO:0005576,extracellular region; GO:0016020,membrane; GO:0009505,plant-type cell wall; GO:0009506,plasmodesma; GO:0005773,vacuole; GO:0020037,heme binding; GO:0046872,metal ion binding; GO:0004601,peroxidase activity; GO:0042744,hydrogen peroxide catabolic process; GO:0009664,plant-type cell wall organization; GO:0006979,response to oxidative stress	Peroxidase
DN141867_c5_g3	FALSE	TRUE	TRUE	K00799 glutathione S-transferase [EC:2.5.1.18] | (RefSeq) glutathione S-transferase U17-like (A)	glutathione S-transferase U18-like isoform X2 [Brassica napus]	RecName: Full=Glutathione S-transferase U18; Short=AtGSTU18; EC=2.5.1.18; AltName: Full=GST class-tau member 18; AltName: Full=Glutathione S-transferase 29;	SubName: Full=Glutathione transferase {ECO:0000313|EMBL:ACF06632.1};	Glutathione S-transferase	GO:0005737,cytoplasm; GO:0005829,cytosol; GO:0004364,glutathione transferase activity; GO:0006749,glutathione metabolic process; GO:0009407,toxin catabolic process	Glutathione S-transferase, N-terminal domain
DN137588_c2_g2	FALSE	TRUE	TRUE	--	PREDICTED: uncharacterized protein LOC103989401 [Musa acuminata subsp. malaccensis]	--	SubName: Full=Uncharacterized protein {ECO:0000313|EnsemblPlants:Bo5g014890.1};	--	--	--
DN138490_c4_g2	FALSE	TRUE	TRUE	K00660 chalcone synthase [EC:2.3.1.74] | (RefSeq) chalcone synthase 3-like (A)	chalcone synthase, partial [Tulipa fosteriana]	RecName: Full=Chalcone synthase; EC=2.3.1.74; AltName: Full=Naregenin-chalcone synthase; Flags: Fragment;	SubName: Full=Chalcone synthase {ECO:0000313|EMBL:AKN80394.1}; Flags: Fragment;	--	GO:0016210,naringenin-chalcone synthase activity; GO:0009813,flavonoid biosynthetic process	3-Oxoacyl-[acyl-carrier-protein (ACP)] synthase III C terminal
DN85474_c0_g1	FALSE	TRUE	TRUE	--	PREDICTED: uncharacterized protein At4g22758 [Ricinus communis]	RecName: Full=Uncharacterized protein At4g22758;	SubName: Full=Uncharacterized protein {ECO:0000313|EMBL:EEF34607.1};	FOG: PPR repeat	--	--
DN143892_c3_g2	FALSE	TRUE	TRUE	K07088 uncharacterized protein | (RefSeq) protein PIN-LIKES 7-like (A)	PREDICTED: protein PIN-LIKES 7-like [Phoenix dactylifera]	RecName: Full=Protein PIN-LIKES 5 {ECO:0000303|PubMed:22504182}; AltName: Full=Auxin efflux carrier-like protein 5 {ECO:0000303|PubMed:22504182};	SubName: Full=protein PIN-LIKES 7-like {ECO:0000313|RefSeq:XP_008804451.1, ECO:0000313|RefSeq:XP_017700548.1};	Predicted membrane protein	GO:0005789,endoplasmic reticulum membrane; GO:0016021,integral component of membrane; GO:0010329,auxin efflux transmembrane transporter activity; GO:0010252,auxin homeostasis; GO:0009734,auxin-activated signaling pathway; GO:0010311,lateral root formation; GO:0040009,regulation of growth rate; GO:0009733,response to auxin	Membrane transport protein
DN141867_c5_g1	TRUE	TRUE	TRUE	--	--	--	--	--	--	--
DN135940_c5_g7	TRUE	TRUE	TRUE	K05863 solute carrier family 25 (mitochondrial adenine nucleotide translocator), member 4/5/6/31 | (RefSeq) ADP,ATP carrier protein 1, mitochondrial-like (A)	unknown [Lotus japonicus]	RecName: Full=ADP,ATP carrier protein 1, mitochondrial; AltName: Full=ADP/ATP translocase 1; AltName: Full=Adenine nucleotide translocator 1; Short=ANT 1; Flags: Precursor;	SubName: Full=ADP,ATP carrier protein {ECO:0000313|EMBL:CAA79257.1}; Flags: Fragment;	Mitochondrial ADP/ATP carrier proteins	GO:0005618,cell wall; GO:0009507,chloroplast; GO:0009941,chloroplast envelope; GO:0016021,integral component of membrane; GO:0016020,membrane; GO:0005740,mitochondrial envelope; GO:0005743,mitochondrial inner membrane; GO:0005739,mitochondrion; GO:0005730,nucleolus; GO:0005886,plasma membrane; GO:0005774,vacuolar membrane; GO:0005773,vacuole; GO:0005471,ATP:ADP antiporter activity; GO:0005507,cop…	Mitochondrial carrier protein
DN136543_c1_g1	FALSE	TRUE	TRUE	K20547 basic endochitinase B [EC:3.2.1.14] | (RefSeq) uncharacterized protein LOC100280135 (A)	Chitinase 1 [Dichanthelium oligosanthes]	RecName: Full=Chitinase 1; EC=3.2.1.14; AltName: Full=Class I chitinase a; Short=OsChia1a; AltName: Full=Pathogenesis related (PR)-3 chitinase 1; Flags: Precursor;	SubName: Full=Chitinase 1 {ECO:0000313|EMBL:OEL38684.1};	Predicted chitinase	GO:0008061,chitin binding; GO:0004568,chitinase activity; GO:0016998,cell wall macromolecule catabolic process; GO:0006032,chitin catabolic process; GO:0050832,defense response to fungus; GO:0000272,polysaccharide catabolic process	Chitinase class I
DN139046_c1_g8	FALSE	TRUE	TRUE	--	non-specific lipid-transfer protein [Nicotiana attenuata]	RecName: Full=Non-specific lipid-transfer protein 1 {ECO:0000303|PubMed:19958316}; Short=LTP 1 {ECO:0000303|PubMed:19958316}; AltName: Allergen=Mor n 3 {ECO:0000303|PubMed:19958316};	RecName: Full=Non-specific lipid-transfer protein {ECO:0000256|RuleBase:RU000628};	--	GO:0008289,lipid binding; GO:0006869,lipid transport	--
DN68191_c0_g1	FALSE	FALSE	TRUE	K19519 transforming growth factor-beta-induced protein | (RefSeq) fasciclin-like arabinogalactan protein 12 (A)	PREDICTED: fasciclin-like arabinogalactan protein 12 [Elaeis guineensis]	RecName: Full=Fasciclin-like arabinogalactan protein 11; Flags: Precursor;	SubName: Full=fasciclin-like arabinogalactan protein 12 {ECO:0000313|RefSeq:XP_008789092.1};	--	GO:0031225,anchored component of membrane; GO:0005886,plasma membrane; GO:0009834,plant-type secondary cell wall biogenesis	Fasciclin domain
DN130556_c0_g1	FALSE	TRUE	TRUE	K13495 cis-zeatin O-glucosyltransferase [EC:2.4.1.215] | (RefSeq) putative cis-zeatin O-glucosyltransferase (A)	UDP-glucuronosyl/UDP-glucosyltransferase [Macleaya cordata]	RecName: Full=Zeatin O-glucosyltransferase; EC=2.4.1.203; AltName: Full=Trans-zeatin O-beta-D-glucosyltransferase;	RecName: Full=Glycosyltransferase {ECO:0000256|RuleBase:RU362057}; EC=2.4.1.- {ECO:0000256|RuleBase:RU362057};	--	GO:0050403,trans-zeatin O-beta-D-glucosyltransferase activity; GO:0050404,zeatin O-beta-D-xylosyltransferase activity; GO:0009690,cytokinin metabolic process; GO:0048439,flower morphogenesis; GO:0009965,leaf morphogenesis; GO:0045926,negative regulation of growth; GO:0006486,protein glycosylation; GO:0010380,regulation of chlorophyll biosynthetic process; GO:0010083,regulation of vegetative meris…	--
DN133337_c0_g3	FALSE	TRUE	TRUE	K20547 basic endochitinase B [EC:3.2.1.14] | (RefSeq) chitinase 1 (A)	chitinase 1-like [Ananas comosus]	RecName: Full=Chitinase 1; EC=3.2.1.14; AltName: Full=Class I chitinase a; Short=OsChia1a; AltName: Full=Pathogenesis related (PR)-3 chitinase 1; Flags: Precursor;	SubName: Full=Uncharacterized protein {ECO:0000313|EnsemblPlants:OPUNC03G20340.1};	Predicted chitinase	GO:0008061,chitin binding; GO:0004568,chitinase activity; GO:0016998,cell wall macromolecule catabolic process; GO:0006032,chitin catabolic process; GO:0050832,defense response to fungus; GO:0000272,polysaccharide catabolic process	Chitinase class I
DN138594_c3_g2	TRUE	TRUE	TRUE	K07408 cytochrome P450 family 1 subfamily A polypeptide 1 [EC:1.14.14.1] | (RefSeq) cytochrome P450 89A2-like (A)	PREDICTED: cytochrome P450 89A2-like [Elaeis guineensis]	RecName: Full=Cytochrome P450 89A2; EC=1.14.-.-; AltName: Full=ATH 6-1; AltName: Full=CYPLXXXIX;	SubName: Full=cytochrome P450 89A2-like {ECO:0000313|RefSeq:XP_008797233.1};	Cytochrome P450 CYP2 subfamily	GO:0016021,integral component of membrane; GO:0016020,membrane; GO:0020037,heme binding; GO:0005506,iron ion binding; GO:0016709,oxidoreductase activity, acting on paired donors, with incorporation or reduction of molecular oxygen, NAD(P)H as one donor, and incorporation of one atom of oxygen; GO:0044550,secondary metabolite biosynthetic process	Cytochrome P450
DN139431_c1_g3	FALSE	TRUE	TRUE	K13456 RPM1-interacting protein 4 | (RefSeq) RPM1-interacting protein 4-like (A)	PREDICTED: RPM1-interacting protein 4-like [Phoenix dactylifera]	RecName: Full=RPM1-interacting protein 4;	SubName: Full=RPM1-interacting protein 4-like {ECO:0000313|RefSeq:XP_008802236.1};	--	GO:0012505,endomembrane system; GO:0019897,extrinsic component of plasma membrane; GO:0016020,membrane; GO:0005886,plasma membrane; GO:0010204,defense response signaling pathway, resistance gene-independent; GO:0009816,defense response to bacterium, incompatible interaction; GO:0034051,negative regulation of plant-type hypersensitive response; GO:0009626,plant-type hypersensitive response; GO:000…	Cleavage site for pathogenic type III effector avirulence factor Avr
DN130568_c8_g1	FALSE	TRUE	TRUE	K03006 DNA-directed RNA polymerase II subunit RPB1 [EC:2.7.7.6] | (RefSeq) early nodulin-like protein 2 (A)	mavicyanin-like [Dendrobium catenatum]	RecName: Full=Blue copper protein; Flags: Precursor;	SubName: Full=Blue copper protein {ECO:0000313|EMBL:PKU74711.1};	--	GO:0009055,electron transfer activity; GO:0046872,metal ion binding	Ependymin
DN138083_c0_g2	TRUE	TRUE	TRUE	--	pathogenesis-related protein 4 [Lilium hybrid division VII]	RecName: Full=Pathogenesis-related protein PR-4; AltName: Full=PpAz89; Flags: Fragment;	SubName: Full=Pathogenesis-related protein 4 {ECO:0000313|EMBL:APG55503.1};	Predicted chitinase	GO:0005618,cell wall; GO:0005576,extracellular region; GO:0006952,defense response; GO:0042742,defense response to bacterium; GO:0050832,defense response to fungus	Barwin family
DN142746_c0_g2	FALSE	TRUE	TRUE	K01904 4-coumarate--CoA ligase [EC:6.2.1.12] | (RefSeq) 4-coumarate--CoA ligase 2-like (A)	PREDICTED: 4-coumarate--CoA ligase 2-like [Phoenix dactylifera]	RecName: Full=4-coumarate--CoA ligase 2; Short=4CL 2; EC=6.2.1.12; AltName: Full=4-coumaroyl-CoA synthase 2;	SubName: Full=4-coumarate--CoA ligase 2-like {ECO:0000313|RefSeq:XP_008805412.1};	Acyl-CoA synthetase	GO:0016207,4-coumarate-CoA ligase activity; GO:0005524,ATP binding; GO:0009698,phenylpropanoid metabolic process	AMP-binding enzyme
DN133710_c0_g1	FALSE	TRUE	TRUE	K01904 4-coumarate--CoA ligase [EC:6.2.1.12] | (RefSeq) 4-coumarate--CoA ligase 2 (A)	4-coumarate-coA ligase [Lilium regale]	RecName: Full=4-coumarate--CoA ligase 2; Short=4CL 2; EC=6.2.1.12; AltName: Full=4-coumaroyl-CoA synthase 2;	SubName: Full=4-coumarate-coA ligase {ECO:0000313|EMBL:ASV46316.1};	Acyl-CoA synthetase	GO:0016207,4-coumarate-CoA ligase activity; GO:0005524,ATP binding; GO:0009698,phenylpropanoid metabolic process	AMP-binding enzyme
DN141387_c0_g4	TRUE	TRUE	TRUE	K19861 benzyl alcohol O-benzoyltransferase [EC:2.3.1.196 2.3.1.232] | (RefSeq) benzyl alcohol O-benzoyltransferase-like (A)	PREDICTED: benzyl alcohol O-benzoyltransferase-like, partial [Elaeis guineensis]	RecName: Full=Benzyl alcohol O-benzoyltransferase; EC=2.3.1.196; AltName: Full=Benzoyl coenzyme A:benzyl alcohol benzoyl transferase;	SubName: Full=benzyl alcohol O-benzoyltransferase-like {ECO:0000313|RefSeq:XP_008779984.1};	--	GO:0016747,transferase activity, transferring acyl groups other than amino-acyl groups	Transferase family
DN137457_c5_g1	FALSE	TRUE	TRUE	K00016 L-lactate dehydrogenase [EC:1.1.1.27] | (RefSeq) L-lactate dehydrogenase A-like (A)	PREDICTED: L-lactate dehydrogenase A-like [Elaeis guineensis]	RecName: Full=L-lactate dehydrogenase B; Short=LDH-B; EC=1.1.1.27; Flags: Fragment;	RecName: Full=L-lactate dehydrogenase {ECO:0000256|RuleBase:RU000496}; EC=1.1.1.27 {ECO:0000256|RuleBase:RU000496};	Lactate dehydrogenase	GO:0005737,cytoplasm; GO:0004459,L-lactate dehydrogenase activity; GO:0005975,carbohydrate metabolic process; GO:0019752,carboxylic acid metabolic process	NADP oxidoreductase coenzyme F420-dependent
DN125469_c0_g1	TRUE	TRUE	TRUE	--	--	--	--	--	--	--
DN138832_c0_g3	FALSE	TRUE	TRUE	K07213 copper chaperone | (RefSeq) hypothetical protein (A)	PREDICTED: heavy metal-associated isoprenylated plant protein 3 isoform X2 [Elaeis guineensis]	RecName: Full=Heavy metal-associated isoprenylated plant protein 5 {ECO:0000303|PubMed:21072340, ECO:0000303|PubMed:23368984}; Short=AtHIP05 {ECO:0000303|PubMed:21072340, ECO:0000303|PubMed:23368984}; AltName: Full=Farnesylated protein 2 {ECO:0000303|PubMed:8837031}; Short=AtFP2 {ECO:0000303|PubMed:8837031}; Flags: Precursor;	SubName: Full=heavy metal-associated isoprenylated plant protein 3-like {ECO:0000313|RefSeq:XP_008812153.1};	Copper chaperone	GO:0005737,cytoplasm; GO:0005507,copper ion binding; GO:0046914,transition metal ion binding; GO:0046916,cellular transition metal ion homeostasis; GO:0030001,metal ion transport	Heavy-metal-associated domain
DN142384_c0_g3	FALSE	TRUE	TRUE	--	--	--	--	--	--	--
DN133020_c1_g1	FALSE	TRUE	TRUE	K10664 E3 ubiquitin-protein ligase ATL6/9/15/31/42/55 [EC:2.3.2.27] | (RefSeq) E3 ubiquitin-protein ligase ATL31-like (A)	PREDICTED: E3 ubiquitin-protein ligase ATL31-like [Musa acuminata subsp. malaccensis]	RecName: Full=E3 ubiquitin-protein ligase ATL31; EC=2.3.2.27 {ECO:0000269|PubMed:19702666}; AltName: Full=Protein CARBON/NITROGEN INSENSITIVE 1; AltName: Full=Protein SUPER SURVIVAL 1; AltName: Full=RING-H2 finger protein ATL31; AltName: Full=RING-type E3 ubiquitin transferase ATL31 {ECO:0000305}; Flags: Precursor;	SubName: Full=Uncharacterized protein {ECO:0000313|EnsemblPlants:GSMUA_Achr10P24900_001};	FOG: Predicted E3 ubiquitin ligase	GO:0016021,integral component of membrane; GO:0016020,membrane; GO:0046872,metal ion binding; GO:0061630,ubiquitin protein ligase activity; GO:0004842,ubiquitin-protein transferase activity; GO:0043562,cellular response to nitrogen levels; GO:0009816,defense response to bacterium, incompatible interaction; GO:0009814,defense response, incompatible interaction; GO:0043161,proteasome-mediated ubiqu…	Zinc-ribbon, C4HC2 type
DN136159_c0_g1	TRUE	TRUE	TRUE	--	pathogenesis-related protein 10 [Lilium regale]	--	SubName: Full=Pathogenesis-related protein 10 {ECO:0000313|EMBL:AHG94648.1};	--	GO:0006952,defense response; GO:0009607,response to biotic stimulus	Pathogenesis-related protein Bet v I family
DN143603_c1_g5	FALSE	TRUE	TRUE	K00422 polyphenol oxidase [EC:1.10.3.1] | (RefSeq) polyphenol oxidase, chloroplastic-like (A)	PREDICTED: polyphenol oxidase, chloroplastic-like [Elaeis guineensis]	RecName: Full=Polyphenol oxidase II, chloroplastic; Short=PPO-II; EC=1.10.3.1; AltName: Full=Catechol oxidase II; Flags: Precursor;	SubName: Full=polyphenol oxidase, chloroplastic-like {ECO:0000313|RefSeq:XP_008809953.2};	--	GO:0009543,chloroplast thylakoid lumen; GO:0004097,catechol oxidase activity; GO:0046872,metal ion binding; GO:0046148,pigment biosynthetic process	Common central domain of tyrosinase
DN2522_c0_g1	FALSE	TRUE	TRUE	K10664 E3 ubiquitin-protein ligase ATL6/9/15/31/42/55 [EC:2.3.2.27] | (RefSeq) E3 ubiquitin-protein ligase ATL31-like (A)	E3 ubiquitin-protein ligase ATL31-like [Dendrobium catenatum]	RecName: Full=E3 ubiquitin-protein ligase ATL31; EC=2.3.2.27 {ECO:0000269|PubMed:19702666}; AltName: Full=Protein CARBON/NITROGEN INSENSITIVE 1; AltName: Full=Protein SUPER SURVIVAL 1; AltName: Full=RING-H2 finger protein ATL31; AltName: Full=RING-type E3 ubiquitin transferase ATL31 {ECO:0000305}; Flags: Precursor;	SubName: Full=E3 ubiquitin-protein ligase ATL6 {ECO:0000313|EMBL:PKU70453.1};	FOG: Predicted E3 ubiquitin ligase	GO:0016021,integral component of membrane; GO:0016020,membrane; GO:0046872,metal ion binding; GO:0061630,ubiquitin protein ligase activity; GO:0004842,ubiquitin-protein transferase activity; GO:0043562,cellular response to nitrogen levels; GO:0009816,defense response to bacterium, incompatible interaction; GO:0009814,defense response, incompatible interaction; GO:0043161,proteasome-mediated ubiqu…	Rtf2 RING-finger
DN138287_c0_g3	FALSE	TRUE	TRUE	K09838 zeaxanthin epoxidase [EC:1.14.15.21] | (RefSeq) Zep1-2; hypothetical protein (A)	uncharacterized protein LOC109824339 [Asparagus officinalis]	RecName: Full=Monooxygenase 2 {ECO:0000303|PubMed:10216258}; Short=AtMO2 {ECO:0000303|PubMed:10216258}; EC=1.14.13.-;	SubName: Full=uncharacterized protein LOC108994269 isoform X2 {ECO:0000313|RefSeq:XP_018824951.1};	Kynurenine 3-monooxygenase and related flavoprotein monooxygenases	GO:0071949,FAD binding; GO:0004497,monooxygenase activity; GO:0002239,response to oomycetes; GO:0044550,secondary metabolite biosynthetic process	Squalene epoxidase
DN138389_c2_g2	FALSE	FALSE	TRUE	--	PREDICTED: uncharacterized protein LOC104612583 isoform X2 [Nelumbo nucifera]	--	SubName: Full=uncharacterized protein LOC104612583 isoform X2 {ECO:0000313|RefSeq:XP_010278352.1};	Predicted PhzC/PhzF-type epimerase	GO:0003824,catalytic activity; GO:0009058,biosynthetic process	Diaminopimelate epimerase
DN142808_c0_g1	FALSE	TRUE	TRUE	K03327 multidrug resistance protein, MATE family | (RefSeq) protein DETOXIFICATION 21-like (A)	protein DETOXIFICATION 20-like [Ananas comosus]	RecName: Full=Protein DETOXIFICATION 21 {ECO:0000303|PubMed:11739388}; Short=AtDTX21 {ECO:0000303|PubMed:11739388}; AltName: Full=Multidrug and toxic compound extrusion protein 21 {ECO:0000305}; Short=MATE protein 21 {ECO:0000305};	RecName: Full=Protein DETOXIFICATION {ECO:0000256|RuleBase:RU004914}; AltName: Full=Multidrug and toxic compound extrusion protein {ECO:0000256|RuleBase:RU004914};	Uncharacterized membrane protein, predicted efflux pump	GO:0016021,integral component of membrane; GO:0015297,antiporter activity; GO:0015238,drug transmembrane transporter activity; GO:0006855,drug transmembrane transport	MatE
DN144144_c0_g1	TRUE	TRUE	TRUE	--	hypothetical protein MANES_18G103800 [Manihot esculenta]	RecName: Full=Proteinase inhibitor PSI-1.2;	SubName: Full=Uncharacterized protein {ECO:0000313|EMBL:OAY23745.1};	--	GO:0004867,serine-type endopeptidase inhibitor activity	Potato type II proteinase inhibitor family
DN143149_c2_g2	FALSE	TRUE	TRUE	K08150 MFS transporter, SP family, solute carrier family 2 (myo-inositol transporter), member 13 | (RefSeq) probable inositol transporter 2 (A)	PREDICTED: sugar carrier protein C-like [Phoenix dactylifera]	RecName: Full=Sugar transport protein MST3 {ECO:0000305}; AltName: Full=Monosaccharide transporter 3 {ECO:0000303|PubMed:11038054}; Short=OsMST3 {ECO:0000303|PubMed:11038054}; AltName: Full=Sugar:proton symporter MST3 {ECO:0000305};	SubName: Full=sugar carrier protein C-like {ECO:0000313|RefSeq:XP_008812644.1};	Predicted transporter (major facilitator superfamily)	GO:0016021,integral component of membrane; GO:0005355,glucose transmembrane transporter activity; GO:0005351,carbohydrate:proton symporter activity; GO:0046323,glucose import; GO:0035428,NA	Sugar (and other) transporter
DN137403_c1_g1	FALSE	TRUE	TRUE	K08360 cytochrome b-561 [EC:1.16.5.1] | (RefSeq) probable transmembrane ascorbate ferrireductase 2 (A)	probable transmembrane ascorbate ferrireductase 2 isoform X3 [Ananas comosus]	RecName: Full=Probable transmembrane ascorbate ferrireductase 2; EC=1.16.5.1; AltName: Full=Cytochrome b561-1; Short=Artb561-2; Short=AtCytb561; AltName: Full=Protein b561A.tha4;	SubName: Full=Uncharacterized protein {ECO:0000313|EMBL:KZN02219.1};	Cytochrome b	GO:0005794,Golgi apparatus; GO:0016021,integral component of membrane; GO:0046872,metal ion binding; GO:0016491,oxidoreductase activity; GO:0055114,oxidation-reduction process	Protein of unknown function (DUF4079)
DN128018_c0_g2	FALSE	TRUE	TRUE	--	--	--	--	--	--	--
DN143792_c4_g2	FALSE	FALSE	TRUE	K01051 pectinesterase [EC:3.1.1.11] | (RefSeq) pectinesterase-like (A)	pectinesterase-like [Dendrobium catenatum]	RecName: Full=Pectinesterase 2; Short=PE 2; EC=3.1.1.11; AltName: Full=Pectin methylesterase; Flags: Precursor;	SubName: Full=Pectinesterase 2 {ECO:0000313|EMBL:PKU78189.1};	--	GO:0005618,cell wall; GO:0005576,extracellular region; GO:0045330,aspartyl esterase activity; GO:0004857,enzyme inhibitor activity; GO:0030599,pectinesterase activity; GO:0042545,cell wall modification; GO:0045490,pectin catabolic process	Pectinesterase
DN136707_c0_g3	FALSE	TRUE	TRUE	K00430 peroxidase [EC:1.11.1.7] | (RefSeq) cationic peroxidase SPC4-like (A)	peroxidase 12-like [Ananas comosus]	RecName: Full=Cationic peroxidase SPC4; EC=1.11.1.7; Flags: Precursor;	RecName: Full=Peroxidase {ECO:0000256|RuleBase:RU362060, ECO:0000256|SAAS:SAAS00709852}; EC=1.11.1.7 {ECO:0000256|RuleBase:RU362060, ECO:0000256|SAAS:SAAS00709852};	--	GO:0005576,extracellular region; GO:0009505,plant-type cell wall; GO:0009506,plasmodesma; GO:0020037,heme binding; GO:0046872,metal ion binding; GO:0004601,peroxidase activity; GO:0042744,hydrogen peroxide catabolic process; GO:0009664,plant-type cell wall organization; GO:0006979,response to oxidative stress	Peroxidase
DN130968_c0_g1	FALSE	TRUE	TRUE	--	hypothetical protein AQUCO_03500053v1 [Aquilegia coerulea]	RecName: Full=Miraculin; Short=MIR; Flags: Precursor;	SubName: Full=Uncharacterized protein {ECO:0000313|EnsemblPlants:GSMUA_Achr5P19420_001};	--	GO:0004866,endopeptidase inhibitor activity	Trypsin and protease inhibitor
DN139158_c1_g1	FALSE	FALSE	TRUE	K00660 chalcone synthase [EC:2.3.1.74] | (RefSeq) chalcone synthase C2 (A)	chalcone synthase [Lilium hybrid division I]	RecName: Full=Chalcone synthase; EC=2.3.1.74; AltName: Full=Naringenin-chalcone synthase;	SubName: Full=Chalcone synthase {ECO:0000313|EMBL:BAB40786.2}; EC=2.3.1.74 {ECO:0000313|EMBL:BAB40786.2};	--	GO:0016210,naringenin-chalcone synthase activity; GO:0009813,flavonoid biosynthetic process	3-Oxoacyl-[acyl-carrier-protein (ACP)] synthase III
DN137484_c0_g2	FALSE	TRUE	TRUE	K15849 bifunctional aspartate aminotransferase and glutamate/aspartate-prephenate aminotransferase [EC:2.6.1.1 2.6.1.78 2.6.1.79] | (RefSeq) bifunctional aspartate aminotransferase and glutamate/aspartate-prephenate aminotransferase (A)	PREDICTED: bifunctional aspartate aminotransferase and glutamate/aspartate-prephenate aminotransferase isoform X1 [Elaeis guineensis]	RecName: Full=Bifunctional aspartate aminotransferase and glutamate/aspartate-prephenate aminotransferase; Short=PhPPA-AT; EC=2.6.1.1; EC=2.6.1.78; EC=2.6.1.79; Flags: Precursor;	SubName: Full=bifunctional aspartate aminotransferase and glutamate/aspartate-prephenate aminotransferase-like {ECO:0000313|RefSeq:XP_008783401.1};	Kynurenine aminotransferase, glutamine transaminase K	GO:0009507,chloroplast; GO:0033853,aspartate-prephenate aminotransferase activity; GO:0033854,glutamate-prephenate aminotransferase activity; GO:0042802,identical protein binding; GO:0004069,L-aspartate:2-oxoglutarate aminotransferase activity; GO:0080130,L-phenylalanine:2-oxoglutarate aminotransferase activity; GO:0030170,pyridoxal phosphate binding; GO:0009095,aromatic amino acid family biosynt…	DegT/DnrJ/EryC1/StrS aminotransferase family
DN133476_c1_g1	FALSE	TRUE	TRUE	K08486 syntaxin 1B/2/3 | (RefSeq) syntaxin-121-like (A)	PREDICTED: syntaxin-121-like [Elaeis guineensis]	RecName: Full=Syntaxin-125; Short=AtSYP125;	SubName: Full=syntaxin-121-like {ECO:0000313|RefSeq:XP_008787779.1};	SNARE protein Syntaxin 1 and related proteins	GO:0012505,endomembrane system; GO:0016021,integral component of membrane; GO:0005886,plasma membrane; GO:0031201,SNARE complex; GO:0005484,SNAP receptor activity; GO:0000149,SNARE binding; GO:0006887,exocytosis; GO:0006886,intracellular protein transport; GO:0048278,vesicle docking; GO:0006906,vesicle fusion	SNARE domain
DN135414_c0_g1	FALSE	TRUE	TRUE	K00423 L-ascorbate oxidase [EC:1.10.3.3] | (RefSeq) hypothetical protein (A)	PREDICTED: L-ascorbate oxidase [Musa acuminata subsp. malaccensis]	RecName: Full=L-ascorbate oxidase; Short=ASO; Short=Ascorbase; EC=1.10.3.3; Flags: Precursor;	SubName: Full=L-ascorbate oxidase-like {ECO:0000313|RefSeq:XP_008790802.1};	Multicopper oxidases	GO:0005576,extracellular region; GO:0005507,copper ion binding; GO:0008447,L-ascorbate oxidase activity	Multicopper oxidase
DN204288_c0_g1	FALSE	TRUE	TRUE	K18368 caffeoylshikimate esterase [EC:3.1.1.-] | (RefSeq) caffeoylshikimate esterase-like (A)	PREDICTED: caffeoylshikimate esterase-like [Musa acuminata subsp. malaccensis]	RecName: Full=Caffeoylshikimate esterase; EC=3.1.1.-; AltName: Full=Lysophospholipase 2; Short=LysoPL2;	SubName: Full=Uncharacterized protein {ECO:0000313|EnsemblPlants:GSMUA_Achr5P24890_001};	Lysophospholipase	GO:0005783,endoplasmic reticulum; GO:0005794,Golgi apparatus; GO:0005886,plasma membrane; GO:0009506,plasmodesma; GO:0003846,2-acylglycerol O-acyltransferase activity; GO:0090430,caffeoyl-CoA: alcohol caffeoyl transferase activity; GO:0016787,hydrolase activity; GO:0004622,lysophospholipase activity; GO:0009809,lignin biosynthetic process; GO:0006629,lipid metabolic process; GO:0046686,response t…	Prolyl oligopeptidase family
DN142997_c2_g1	FALSE	FALSE	TRUE	--	putative aldo-keto reductase 1 [Quercus suber]	RecName: Full=Probable aldo-keto reductase 1; Short=GmAKR1; EC=1.1.1.-;	SubName: Full=probable aldo-keto reductase 1 {ECO:0000313|RefSeq:XP_018815924.1};	Voltage-gated shaker-like K+ channel, subunit beta/KCNAB	GO:0016491,oxidoreductase activity	Aldo/keto reductase family
DN139885_c0_g1	FALSE	TRUE	TRUE	K02183 calmodulin | (RefSeq) calmodulin-like (A)	PREDICTED: calmodulin-like [Phoenix dactylifera]	--	SubName: Full=calmodulin-like {ECO:0000313|RefSeq:XP_017696807.1};	--	--	EF hand
DN136644_c1_g2	FALSE	TRUE	TRUE	K00422 polyphenol oxidase [EC:1.10.3.1] | (RefSeq) polyphenol oxidase, chloroplastic-like (A)	polyphenol oxidase [Lilium regale]	RecName: Full=Polyphenol oxidase, chloroplastic; Short=PPO; EC=1.10.3.1; AltName: Full=Catechol oxidase; Flags: Precursor;	SubName: Full=Polyphenol oxidase {ECO:0000313|EMBL:ART33471.1};	--	GO:0009543,chloroplast thylakoid lumen; GO:0004097,catechol oxidase activity; GO:0046872,metal ion binding; GO:0046148,pigment biosynthetic process	Protein of unknown function (DUF_B2219)
DN138147_c2_g1	FALSE	TRUE	TRUE	K04515 calcium/calmodulin-dependent protein kinase (CaM kinase) II [EC:2.7.11.17] | (RefSeq) phosphoenolpyruvate carboxylase kinase 1-like (A)	PREDICTED: phosphoenolpyruvate carboxylase kinase 1-like isoform X1 [Elaeis guineensis]	RecName: Full=Phosphoenolpyruvate carboxylase kinase 1; Short=AtPPCK1; EC=2.7.11.1;	SubName: Full=phosphoenolpyruvate carboxylase kinase 2-like {ECO:0000313|RefSeq:XP_008791584.1};	Ca2+/calmodulin-dependent protein kinase, EF-Hand protein superfamily	GO:0005737,cytoplasm; GO:0005634,nucleus; GO:0005524,ATP binding; GO:0009931,calcium-dependent protein serine/threonine kinase activity; GO:0005516,calmodulin binding; GO:0004683,calmodulin-dependent protein kinase activity; GO:0004674,protein serine/threonine kinase activity; GO:0035556,intracellular signal transduction; GO:0018105,peptidyl-serine phosphorylation; GO:0046777,protein autophosphor…	Phosphotransferase enzyme family
DN140442_c1_g1	FALSE	TRUE	TRUE	K18823 soyasaponin III rhamnosyltransferase [EC:2.4.1.273] | (Kazusa) Lj6g3v2218820.1; - (A)	PREDICTED: putative UDP-rhamnose:rhamnosyltransferase 1 [Elaeis guineensis]	RecName: Full=Putative UDP-rhamnose:rhamnosyltransferase 1; Short=FaRT1 {ECO:0000303|PubMed:16443693}; EC=2.4.1.- {ECO:0000250|UniProtKB:Q940V3}; AltName: Full=Glycosyltransferase 4; Short=FaGT4 {ECO:0000312|EMBL:AAU09445.1};	RecName: Full=Glycosyltransferase {ECO:0000256|RuleBase:RU362057}; EC=2.4.1.- {ECO:0000256|RuleBase:RU362057};	UDP-glucuronosyl and UDP-glucosyl transferase	GO:0016021,integral component of membrane; GO:0016758,transferase activity, transferring hexosyl groups; GO:0008152,metabolic process	--
DN136677_c4_g1	FALSE	FALSE	TRUE	K10999 cellulose synthase A [EC:2.4.1.12] | (RefSeq) cellulose synthase A catalytic subunit 4 [UDP-forming] (A)	cellulose synthase A catalytic subunit 4 [UDP-forming]	RecName: Full=Cellulose synthase A catalytic subunit 4 [UDP-forming]; Short=AtCesA4; EC=2.4.1.12; AltName: Full=Protein IRREGULAR XYLEM 5; Short=AtIRX5;	RecName: Full=Cellulose synthase {ECO:0000256|RuleBase:RU361116}; EC=2.4.1.12 {ECO:0000256|RuleBase:RU361116};	--	GO:0005794,Golgi apparatus; GO:0016021,integral component of membrane; GO:0005886,plasma membrane; GO:0016760,cellulose synthase (UDP-forming) activity; GO:0016759,cellulose synthase activity; GO:0046872,metal ion binding; GO:0071555,cell wall organization; GO:0030244,cellulose biosynthetic process; GO:0042742,defense response to bacterium; GO:0050832,defense response to fungus; GO:0009833,plant-…	Glycosyl transferase family group 2
DN141312_c0_g2	FALSE	TRUE	TRUE	K13415 protein brassinosteroid insensitive 1 [EC:2.7.10.1 2.7.11.1] | (RefSeq) systemin receptor SR160-like (A)	PREDICTED: receptor-like protein kinase BRI1-like 3 [Phoenix dactylifera]	RecName: Full=Brassinosteroid LRR receptor kinase BRL1 {ECO:0000305}; EC=2.7.11.1 {ECO:0000305}; AltName: Full=BRI1-like receptor kinase 1 {ECO:0000303|PubMed:16407447}; Flags: Precursor;	SubName: Full=receptor-like protein kinase BRI1-like 3 {ECO:0000313|RefSeq:XP_008782942.1};	--	GO:0016021,integral component of membrane; GO:0005886,plasma membrane; GO:0005524,ATP binding; GO:0004674,protein serine/threonine kinase activity; GO:0009742,brassinosteroid mediated signaling pathway	Leucine-rich repeat
DN131195_c0_g2	FALSE	TRUE	TRUE	K07408 cytochrome P450 family 1 subfamily A polypeptide 1 [EC:1.14.14.1] | (RefSeq) cytochrome P450 89A2-like (A)	PREDICTED: cytochrome P450 89A2-like [Elaeis guineensis]	RecName: Full=Cytochrome P450 89A2; EC=1.14.-.-; AltName: Full=ATH 6-1; AltName: Full=CYPLXXXIX;	SubName: Full=Uncharacterized protein {ECO:0000313|EnsemblPlants:GSMUA_Achr11P03550_001};	Cytochrome P450 CYP2 subfamily	GO:0016021,integral component of membrane; GO:0016020,membrane; GO:0020037,heme binding; GO:0005506,iron ion binding; GO:0016709,oxidoreductase activity, acting on paired donors, with incorporation or reduction of molecular oxygen, NAD(P)H as one donor, and incorporation of one atom of oxygen; GO:0044550,secondary metabolite biosynthetic process	Cytochrome P450
DN141047_c1_g3	FALSE	TRUE	TRUE	K00799 glutathione S-transferase [EC:2.5.1.18] | (RefSeq) glutathione S-transferase U17-like (A)	PREDICTED: glutathione S-transferase U17-like [Phoenix dactylifera]	RecName: Full=Glutathione S-transferase U18; Short=AtGSTU18; EC=2.5.1.18; AltName: Full=GST class-tau member 18; AltName: Full=Glutathione S-transferase 29;	SubName: Full=glutathione S-transferase U17-like {ECO:0000313|RefSeq:XP_008780084.1};	Glutathione S-transferase	GO:0005737,cytoplasm; GO:0005829,cytosol; GO:0004364,glutathione transferase activity; GO:0006749,glutathione metabolic process; GO:0009407,toxin catabolic process	--
DN137049_c0_g1	FALSE	TRUE	TRUE	K00487 trans-cinnamate 4-monooxygenase [EC:1.14.13.11] | (RefSeq) trans-cinnamate 4-monooxygenase (A)	PREDICTED: trans-cinnamate 4-monooxygenase [Nelumbo nucifera]	RecName: Full=Trans-cinnamate 4-monooxygenase; EC=1.14.13.11; AltName: Full=Cinnamic acid 4-hydroxylase; Short=C4H; Short=CA4H; AltName: Full=Cytochrome P450 73; AltName: Full=Cytochrome P450C4H;	SubName: Full=trans-cinnamate 4-monooxygenase {ECO:0000313|RefSeq:XP_010252045.1};	Cytochrome P450 CYP2 subfamily	GO:0020037,heme binding; GO:0005506,iron ion binding; GO:0016710,trans-cinnamate 4-monooxygenase activity	Cytochrome P450
DN141155_c2_g3	FALSE	TRUE	TRUE	K05387 glutamate receptor, ionotropic, plant | (RefSeq) LOW QUALITY PROTEIN: glutamate receptor 2.3-like (A)	pathogen-related protein 10 [Lilium regale]	RecName: Full=Pathogenesis-related protein 1; Short=AOPR1;	SubName: Full=Pathogen-related protein 10 {ECO:0000313|EMBL:AHC68874.1};	--	GO:0005737,cytoplasm; GO:0006952,defense response; GO:0009607,response to biotic stimulus	Pathogenesis-related protein Bet v I family
DN136707_c0_g4	TRUE	TRUE	TRUE	K00430 peroxidase [EC:1.11.1.7] | (RefSeq) cationic peroxidase SPC4-like (A)	PREDICTED: cationic peroxidase SPC4-like [Elaeis guineensis]	RecName: Full=Cationic peroxidase SPC4; EC=1.11.1.7; Flags: Precursor;	SubName: Full=Cationic peroxidase SPC4 {ECO:0000313|EMBL:PKU70559.1};	--	GO:0005576,extracellular region; GO:0009505,plant-type cell wall; GO:0009506,plasmodesma; GO:0020037,heme binding; GO:0046872,metal ion binding; GO:0004601,peroxidase activity; GO:0042744,hydrogen peroxide catabolic process; GO:0009664,plant-type cell wall organization; GO:0006979,response to oxidative stress	Peroxidase
DN133574_c0_g1	FALSE	TRUE	TRUE	K10268 F-box and leucine-rich repeat protein 2/20 | (RefSeq) hypothetical protein (A)	PREDICTED: F-box/LRR-repeat protein At3g48880-like [Musa acuminata subsp. malaccensis]	RecName: Full=F-box/LRR-repeat protein At3g48880;	SubName: Full=Uncharacterized protein {ECO:0000313|EnsemblPlants:GSMUA_Achr5P10570_001};	Leucine rich repeat proteins, some proteins contain F-box	--	--
DN134922_c1_g2	FALSE	TRUE	TRUE	K03860 phosphatidylinositol glycan, class Q | (RefSeq) N-acetylglucosaminyl-phosphatidylinositol biosynthetic protein gpi1-like (A)	PREDICTED: gibberellin-regulated protein 2-like [Elaeis guineensis]	RecName: Full=Gibberellin-regulated protein 3; AltName: Full=GAST1 protein homolog 3; Flags: Precursor;	SubName: Full=Uncharacterized protein {ECO:0000313|EMBL:PIA40985.1};	--	GO:0005576,extracellular region; GO:0009740,gibberellic acid mediated signaling pathway; GO:0009739,response to gibberellin	Gibberellin regulated protein
DN138682_c0_g3	FALSE	FALSE	TRUE	--	--	--	--	--	--	--
DN141142_c3_g2	FALSE	TRUE	TRUE	K18045 tyrosine-protein phosphatase SIW14 [EC:3.1.3.48] | (RefSeq) probable tyrosine-protein phosphatase At1g05000 (A)	PREDICTED: probable tyrosine-protein phosphatase At1g05000 [Musa acuminata subsp. malaccensis]	RecName: Full=Tyrosine-protein phosphatase DSP1 {ECO:0000305}; EC=3.1.3.48 {ECO:0000255|PROSITE-ProRule:PRU10044, ECO:0000269|PubMed:18433060, ECO:0000269|PubMed:21409566}; AltName: Full=Protein PLANT AND FUNGI ATYPICAL DUAL-SPECIFICITY PHOSPHATASE 1 {ECO:0000303|PubMed:21409566}; Short=AtPFA-DSP1 {ECO:0000303|PubMed:21409566}; AltName: Full=Tyrosine-protein phosphatase At1g05000 {ECO:0000305};	SubName: Full=Uncharacterized protein {ECO:0000313|EnsemblPlants:GSMUA_Achr2P06140_001};	Predicted protein tyrosine phosphatase	GO:0005737,cytoplasm; GO:0016791,phosphatase activity; GO:0004725,protein tyrosine phosphatase activity	Tyrosine phosphatase family
DN136069_c1_g1	FALSE	TRUE	TRUE	K22911 thiamine phosphate phosphatase / amino-HMP aminohydrolase [EC:3.1.3.100 3.5.99.-] | (RefSeq) probable aminopyrimidine aminohydrolase, mitochondrial (A)	PREDICTED: probable aminopyrimidine aminohydrolase, mitochondrial [Elaeis guineensis]	RecName: Full=Bifunctional TH2 protein, mitochondrial {ECO:0000303|PubMed:27677881}; AltName: Full=THIAMINE REQUIRING 2 {ECO:0000303|PubMed:27677881}; Includes: RecName: Full=Thiamine phosphate phosphatase {ECO:0000303|PubMed:27677881}; EC=3.1.3.100 {ECO:0000269|PubMed:27677881}; Includes: RecName: Full=Aminopyrimidine aminohydrolase {ECO:0000303|PubMed:25014715}; EC=3.5.99.2 {ECO:0000269|PubMed:…	SubName: Full=probable aminopyrimidine aminohydrolase, mitochondrial {ECO:0000313|RefSeq:XP_008796407.1};	--	GO:0005829,cytosol; GO:0005739,mitochondrion; GO:0050334,thiaminase activity; GO:0042131,thiamine phosphate phosphatase activity; GO:0009228,thiamine biosynthetic process	haloacid dehalogenase-like hydrolase
DN130375_c6_g1	FALSE	TRUE	TRUE	--	pathogenesis-related protein 10 [Lilium regale]	RecName: Full=Pathogenesis-related protein 1; Short=AOPR1;	SubName: Full=Pathogenesis-related protein 10 {ECO:0000313|EMBL:AHG94650.1};	--	GO:0005737,cytoplasm; GO:0006952,defense response; GO:0009607,response to biotic stimulus	--
DN142423_c1_g1	FALSE	TRUE	TRUE	--	disease resistance response protein 206-like [Manihot esculenta]	--	RecName: Full=Dirigent protein {ECO:0000256|RuleBase:RU363099};	--	GO:0048046,apoplast; GO:0016853,isomerase activity	Dirigent-like protein
DN116278_c0_g1	FALSE	TRUE	TRUE	K12835 ATP-dependent RNA helicase DDX42 [EC:3.6.4.13] | (RefSeq) DEAD-box ATP-dependent RNA helicase 24 isoform X1 (A)	PREDICTED: probable WRKY transcription factor 28 [Phoenix dactylifera]	RecName: Full=Probable WRKY transcription factor 28; AltName: Full=WRKY DNA-binding protein 28;	SubName: Full=probable WRKY transcription factor 28 {ECO:0000313|RefSeq:XP_008777186.1};	--	GO:0005634,nucleus; GO:0003700,DNA-binding transcription factor activity; GO:0043565,sequence-specific DNA binding; GO:0006351,transcription, DNA-templated	WRKY DNA -binding domain
DN139615_c5_g1	FALSE	TRUE	TRUE	K13433 pathogenesis-related genes transcriptional activator PTI5 | (RefSeq) pathogenesis-related genes transcriptional activator PTI5-like (A)	pathogenesis-related genes transcriptional activator PTI5-like [Dendrobium catenatum]	RecName: Full=Pathogenesis-related genes transcriptional activator PTI5; AltName: Full=PTO-interacting protein 5;	SubName: Full=PTI5g {ECO:0000313|EMBL:PKU61240.1};	--	GO:0005634,nucleus; GO:0003677,DNA binding; GO:0003700,DNA-binding transcription factor activity; GO:0006952,defense response; GO:0006351,transcription, DNA-templated	AP2 domain
DN131039_c0_g1	FALSE	TRUE	TRUE	K10406 kinesin family member C2/C3 | (RefSeq) kinesin heavy chain, putative (A)	uncharacterized protein LOC110099022 [Dendrobium catenatum]	--	SubName: Full=Uncharacterized protein {ECO:0000313|EMBL:PKU64559.1};	--	--	Plant protein of unknown function (DUF868)
DN142218_c0_g2	FALSE	TRUE	TRUE	K19861 benzyl alcohol O-benzoyltransferase [EC:2.3.1.196 2.3.1.232] | (RefSeq) benzyl alcohol O-benzoyltransferase-like (A)	benzyl alcohol O-benzoyltransferase-like protein [Trifolium pratense]	RecName: Full=Benzyl alcohol O-benzoyltransferase; EC=2.3.1.196; AltName: Full=Benzoyl coenzyme A:benzyl alcohol benzoyl transferase;	SubName: Full=Putative transferase, Chloramphenicol acetyltransferase-like domain protein {ECO:0000313|EMBL:OTG09145.1};	--	GO:0016747,transferase activity, transferring acyl groups other than amino-acyl groups	Transferase family
DN143756_c0_g2	FALSE	TRUE	TRUE	K07408 cytochrome P450 family 1 subfamily A polypeptide 1 [EC:1.14.14.1] | (RefSeq) cytochrome P450 89A2-like (A)	PREDICTED: cytochrome P450 89A2-like [Elaeis guineensis]	RecName: Full=Cytochrome P450 89A2; EC=1.14.-.-; AltName: Full=ATH 6-1; AltName: Full=CYPLXXXIX;	SubName: Full=Uncharacterized protein {ECO:0000313|EnsemblPlants:GSMUA_Achr11P03550_001};	Cytochrome P450 CYP2 subfamily	GO:0016021,integral component of membrane; GO:0016020,membrane; GO:0020037,heme binding; GO:0005506,iron ion binding; GO:0016709,oxidoreductase activity, acting on paired donors, with incorporation or reduction of molecular oxygen, NAD(P)H as one donor, and incorporation of one atom of oxygen; GO:0044550,secondary metabolite biosynthetic process	Cytochrome P450
DN142798_c1_g1	FALSE	TRUE	TRUE	--	--	--	--	--	--	--
DN137679_c0_g1	FALSE	TRUE	TRUE	K00475 naringenin 3-dioxygenase [EC:1.14.11.9] | (RefSeq) f3h; naringenin,2-oxoglutarate 3-dioxygenase (A)	PREDICTED: protein DMR6-LIKE OXYGENASE 2-like [Elaeis guineensis]	RecName: Full=Naringenin,2-oxoglutarate 3-dioxygenase; EC=1.14.11.9 {ECO:0000250|UniProtKB:Q7XZQ7}; AltName: Full=FHT; AltName: Full=Flavanone-3-hydroxylase; Short=F3H;	SubName: Full=protein DMR6-LIKE OXYGENASE 2-like {ECO:0000313|RefSeq:XP_008792606.1};	Iron/ascorbate family oxidoreductases	GO:0031418,L-ascorbic acid binding; GO:0046872,metal ion binding; GO:0045486,naringenin 3-dioxygenase activity; GO:0009813,flavonoid biosynthetic process	2OG-Fe(II) oxygenase superfamily
DN132613_c0_g1	TRUE	FALSE	TRUE	--	--	--	--	--	--	--
DN141734_c0_g3	FALSE	TRUE	TRUE	K08678 UDP-glucuronate decarboxylase [EC:4.1.1.35] | (RefSeq) hypothetical protein (A)	hypothetical protein CICLE_v10020167mg [Citrus clementina]	RecName: Full=UDP-glucuronic acid decarboxylase 2; EC=4.1.1.35; AltName: Full=UDP-XYL synthase 2; AltName: Full=UDP-glucuronate decarboxylase 2; Short=UGD; Short=UXS-2; AltName: Full=dTDP-glucose 4-6-dehydratase homolog D18;	SubName: Full=Uncharacterized protein {ECO:0000313|EMBL:ESR57594.1};	dTDP-glucose 4-6-dehydratase/UDP-glucuronic acid decarboxylase	GO:0005768,endosome; GO:0005794,Golgi apparatus; GO:0032580,Golgi cisterna membrane; GO:0000139,Golgi membrane; GO:0016021,integral component of membrane; GO:0016020,membrane; GO:0005886,plasma membrane; GO:0005802,trans-Golgi network; GO:0008460,dTDP-glucose 4,6-dehydratase activity; GO:0070403,NAD+ binding; GO:0048040,UDP-glucuronate decarboxylase activity; GO:0042732,D-xylose metabolic process…	GDP-mannose 4,6 dehydratase
DN112796_c0_g1	FALSE	TRUE	TRUE	--	PREDICTED: uncharacterized protein LOC105048416 [Elaeis guineensis]	--	SubName: Full=uncharacterized protein LOC103723588 {ECO:0000313|RefSeq:XP_008812765.2};	--	--	--
DN141384_c0_g7	TRUE	TRUE	TRUE	K13496 UDP-glucosyltransferase 73C [EC:2.4.1.-] | (RefSeq) UDP-glycosyltransferase 73E1 (A)	PREDICTED: UDP-glycosyltransferase 73E1 [Elaeis guineensis]	RecName: Full=UDP-glycosyltransferase 73C3; EC=2.4.1.-;	RecName: Full=Glycosyltransferase {ECO:0000256|RuleBase:RU362057}; EC=2.4.1.- {ECO:0000256|RuleBase:RU362057};	UDP-glucuronosyl and UDP-glucosyl transferase	GO:0043231,intracellular membrane-bounded organelle; GO:0080043,quercetin 3-O-glucosyltransferase activity; GO:0080044,quercetin 7-O-glucosyltransferase activity; GO:0008152,metabolic process	UDP-glucoronosyl and UDP-glucosyl transferase
DN143756_c1_g1	TRUE	TRUE	TRUE	K07408 cytochrome P450 family 1 subfamily A polypeptide 1 [EC:1.14.14.1] | (RefSeq) cytochrome P450 89A2-like (A)	PREDICTED: cytochrome P450 89A2-like [Elaeis guineensis]	RecName: Full=Cytochrome P450 89A2; EC=1.14.-.-; AltName: Full=ATH 6-1; AltName: Full=CYPLXXXIX;	SubName: Full=cytochrome P450 89A2-like {ECO:0000313|RefSeq:XP_008800986.1};	Cytochrome P450 CYP2 subfamily	GO:0016021,integral component of membrane; GO:0016020,membrane; GO:0020037,heme binding; GO:0005506,iron ion binding; GO:0016709,oxidoreductase activity, acting on paired donors, with incorporation or reduction of molecular oxygen, NAD(P)H as one donor, and incorporation of one atom of oxygen; GO:0044550,secondary metabolite biosynthetic process	Cytochrome P450
DN127181_c0_g1	FALSE	TRUE	TRUE	--	--	--	--	--	--	--
DN136159_c0_g2	TRUE	TRUE	TRUE	K05387 glutamate receptor, ionotropic, plant | (RefSeq) LOW QUALITY PROTEIN: glutamate receptor 2.3-like (A)	pathogenesis-related protein 10 [Lilium hybrid cultivar]	RecName: Full=Pathogenesis-related protein 1; Short=AOPR1;	SubName: Full=Pathogenesis-related protein 10 {ECO:0000313|EMBL:ALO77720.1};	--	GO:0005737,cytoplasm; GO:0006952,defense response; GO:0009607,response to biotic stimulus	Pathogenesis-related protein Bet v I family
DN126105_c0_g1	FALSE	TRUE	TRUE	K01051 pectinesterase [EC:3.1.1.11] | (RefSeq) pectinesterase 3 (A)	PREDICTED: 21 kDa protein [Elaeis guineensis]	RecName: Full=Pectinesterase inhibitor 11 {ECO:0000305}; AltName: Full=Pectin methylesterase inhibitor 11 {ECO:0000303|PubMed:28082716}; Short=AtPMEI11 {ECO:0000303|PubMed:28082716}; Flags: Precursor;	SubName: Full=21 kDa protein-like {ECO:0000313|RefSeq:XP_008775434.1};	--	GO:0048046,apoplast; GO:0004857,enzyme inhibitor activity; GO:0046910,pectinesterase inhibitor activity; GO:0071669,plant-type cell wall organization or biogenesis	Plant invertase/pectin methylesterase inhibitor
DN135254_c1_g1	FALSE	TRUE	TRUE	K07088 uncharacterized protein | (RefSeq) protein PIN-LIKES 7-like (A)	protein PIN-LIKES 7-like [Dendrobium catenatum]	RecName: Full=Protein PIN-LIKES 5 {ECO:0000303|PubMed:22504182}; AltName: Full=Auxin efflux carrier-like protein 5 {ECO:0000303|PubMed:22504182};	SubName: Full=Uncharacterized protein {ECO:0000313|EMBL:PKU66671.1};	Predicted membrane protein	GO:0005789,endoplasmic reticulum membrane; GO:0016021,integral component of membrane; GO:0010329,auxin efflux transmembrane transporter activity; GO:0010252,auxin homeostasis; GO:0009734,auxin-activated signaling pathway; GO:0010311,lateral root formation; GO:0040009,regulation of growth rate; GO:0009733,response to auxin	Membrane transport protein
DN141155_c2_g2	FALSE	TRUE	TRUE	K05387 glutamate receptor, ionotropic, plant | (RefSeq) LOW QUALITY PROTEIN: glutamate receptor 2.3-like (A)	pathogen-related protein 10 [Lilium regale]	RecName: Full=Pathogenesis-related protein 1; Short=AOPR1;	SubName: Full=Pathogen-related protein 10 {ECO:0000313|EMBL:AHC68874.1};	--	GO:0005737,cytoplasm; GO:0006952,defense response; GO:0009607,response to biotic stimulus	Pathogenesis-related protein Bet v I family
DN142495_c0_g3	TRUE	TRUE	TRUE	--	--	--	--	--	--	--
DN138686_c1_g3	FALSE	TRUE	TRUE	K13464 jasmonate ZIM domain-containing protein | (RefSeq) protein TIFY 10A-like (A)	protein TIFY 10A-like [Asparagus officinalis]	RecName: Full=Protein TIFY 11d {ECO:0000305}; Short=OsTIFY11d {ECO:0000303|PubMed:19618278}; AltName: Full=Jasmonate ZIM domain-containing protein 12 {ECO:0000305}; Short=OsJAZ12 {ECO:0000303|PubMed:19618278}; AltName: Full=OsJAZ1 {ECO:0000303|PubMed:21332845};	SubName: Full=Uncharacterized protein {ECO:0000313|EnsemblPlants:GSMUA_Achr6P31050_001};	--	GO:0005634,nucleus; GO:0003714,transcription corepressor activity; GO:1903507,negative regulation of nucleic acid-templated transcription; GO:0031347,regulation of defense response; GO:2000022,regulation of jasmonic acid mediated signaling pathway; GO:0006355,regulation of transcription, DNA-templated; GO:0009611,response to wounding; GO:0006351,transcription, DNA-templated	Divergent CCT motif
DN135367_c2_g1	TRUE	TRUE	TRUE	K00660 chalcone synthase [EC:2.3.1.74] | (RefSeq) chalcone synthase-like (A)	PREDICTED: chalcone synthase-like [Elaeis guineensis]	RecName: Full=Chalcone synthase 2; EC=2.3.1.74; AltName: Full=Naringenin-chalcone synthase 2;	SubName: Full=Naringenin-chalcone synthase {ECO:0000313|EMBL:ABS76146.1};	--	GO:0016210,naringenin-chalcone synthase activity; GO:0009813,flavonoid biosynthetic process	FAE1/Type III polyketide synthase-like protein
DN130296_c0_g1	FALSE	FALSE	TRUE	K05280 flavonoid 3'-monooxygenase [EC:1.14.13.21] | (RefSeq) flavonoid 3'-monooxygenase-like (A)	flavonoid 3'-hydroxylase [Lilium speciosum]	RecName: Full=Flavonoid 3'-monooxygenase CYP75B3 {ECO:0000305}; EC=1.14.13.21 {ECO:0000305|PubMed:18726614}; AltName: Full=Cytochrome P450 75B3 {ECO:0000303|PubMed:26082402}; AltName: Full=Flavonoid 3'-hydroxylase {ECO:0000303|PubMed:18726614}; Short=OsF3'H {ECO:0000303|PubMed:18726614};	SubName: Full=Flavonoid 3'-hydroxylase {ECO:0000313|EMBL:BAS69325.1};	Cytochrome P450 CYP2 subfamily	GO:0016021,integral component of membrane; GO:0016020,membrane; GO:0016711,flavonoid 3'-monooxygenase activity; GO:0020037,heme binding; GO:0005506,iron ion binding; GO:0016709,oxidoreductase activity, acting on paired donors, with incorporation or reduction of molecular oxygen, NAD(P)H as one donor, and incorporation of one atom of oxygen; GO:0009813,flavonoid biosynthetic process; GO:0044550,se…	Cytochrome P450
DN138423_c0_g1	FALSE	FALSE	TRUE	K00615 transketolase [EC:2.2.1.1] | (RefSeq) transketolase, chloroplastic-like (A)	PREDICTED: transketolase, chloroplastic-like [Musa acuminata subsp. malaccensis]	RecName: Full=Transketolase, chloroplastic; Short=TK; EC=2.2.1.1;	SubName: Full=Transketolase, chloroplastic {ECO:0000313|EMBL:JAT50042.1};	Transketolase	GO:0009535,chloroplast thylakoid membrane; GO:0005509,calcium ion binding; GO:0050897,cobalt ion binding; GO:0030145,manganese ion binding; GO:0004802,transketolase activity; GO:0019253,reductive pentose-phosphate cycle	Dehydrogenase E1 component
DN138531_c0_g4	FALSE	TRUE	TRUE	--	PREDICTED: CBS domain-containing protein CBSX5-like [Elaeis guineensis]	RecName: Full=CBS domain-containing protein CBSX5;	SubName: Full=CBS domain-containing protein CBSX5 {ECO:0000313|EMBL:PKU86656.1};	5'-AMP-activated protein kinase, gamma subunit	--	CBS domain
DN138512_c2_g1	FALSE	TRUE	TRUE	K03695 ATP-dependent Clp protease ATP-binding subunit ClpB | (RefSeq) chaperone protein ClpB1-like (A)	PREDICTED: aluminum-activated malate transporter 1-like [Musa acuminata subsp. malaccensis]	RecName: Full=Aluminum-activated malate transporter 1; Short=TaALMT1;	SubName: Full=Uncharacterized protein {ECO:0000313|EnsemblPlants:GSMUA_Achr8P30390_001};	Predicted membrane protein	GO:0016021,integral component of membrane; GO:0005886,plasma membrane; GO:0015743,malate transport	Fusaric acid resistance protein family
DN140526_c2_g1	FALSE	TRUE	TRUE	K06911 uncharacterized protein | (RefSeq) pirin-like protein (A)	pirin-like protein [Asparagus officinalis]	RecName: Full=Pirin-like protein;	SubName: Full=Pirin-like protein {ECO:0000313|EMBL:JAT48174.1}; Flags: Fragment;	--	GO:0005634,nucleus	Cupin domain
DN139154_c0_g2	FALSE	FALSE	TRUE	K00487 trans-cinnamate 4-monooxygenase [EC:1.14.13.11] | (RefSeq) cytochrome P450 CYP73A100-like (A)	Cytochrome P450 CYP73A100 [Ananas comosus]	RecName: Full=Cytochrome P450 CYP73A100; EC=1.14.-.-;	SubName: Full=Cytochrome P450 CYP73A100 {ECO:0000313|EMBL:OAY70051.1};	Cytochrome P450 CYP2 subfamily	GO:0016021,integral component of membrane; GO:0020037,heme binding; GO:0005506,iron ion binding; GO:0004497,monooxygenase activity; GO:0016705,oxidoreductase activity, acting on paired donors, with incorporation or reduction of molecular oxygen	Cytochrome P450
DN143017_c2_g2	FALSE	TRUE	TRUE	K00422 polyphenol oxidase [EC:1.10.3.1] | (RefSeq) polyphenol oxidase, chloroplastic (A)	polyphenol oxidase 2 [Lilium hybrid cultivar]	RecName: Full=Polyphenol oxidase, chloroplastic; Short=PPO; EC=1.10.3.1; AltName: Full=Catechol oxidase; Flags: Precursor;	SubName: Full=Polyphenol oxidase 2 {ECO:0000313|EMBL:ANG57908.1}; EC=1.10.3.1 {ECO:0000313|EMBL:ANG57908.1};	--	GO:0009543,chloroplast thylakoid lumen; GO:0004097,catechol oxidase activity; GO:0046872,metal ion binding; GO:0046148,pigment biosynthetic process	Polyphenol oxidase middle domain
DN126348_c1_g1	FALSE	TRUE	TRUE	--	PREDICTED: uncharacterized protein LOC103715629 [Phoenix dactylifera]	RecName: Full=Probable methyltransferase PMT21; EC=2.1.1.-; AltName: Full=Protein EARLY-RESPONSIVE TO DEHYDRATION 3;	SubName: Full=uncharacterized protein LOC103715629 {ECO:0000313|RefSeq:XP_008801541.1};	--	GO:0005789,endoplasmic reticulum membrane; GO:0005768,endosome; GO:0005794,Golgi apparatus; GO:0016021,integral component of membrane; GO:0005802,trans-Golgi network; GO:0008757,S-adenosylmethionine-dependent methyltransferase activity; GO:0032259,methylation	ubiE/COQ5 methyltransferase family
DN141282_c0_g3	TRUE	TRUE	TRUE	K16040 trans-resveratrol di-O-methyltransferase [EC:2.1.1.240] | (RefSeq) trans-resveratrol di-O-methyltransferase-like (A)	hypothetical protein CUMW_165520 [Citrus unshiu]	RecName: Full=Trans-resveratrol di-O-methyltransferase; EC=2.1.1.240; AltName: Full=Resveratrol O-methyltransferase; Short=ROMT; Short=VvROMT;	SubName: Full=Uncharacterized protein {ECO:0000313|EMBL:GAY55611.1};	Hydroxyindole-O-methyltransferase and related SAM-dependent methyltransferases	GO:0008171,O-methyltransferase activity; GO:0046983,protein dimerization activity; GO:0102303,resveratrol 3,5-O-dimethyltransferase activity; GO:0008757,S-adenosylmethionine-dependent methyltransferase activity; GO:0019438,aromatic compound biosynthetic process	Dimerisation domain
DN131747_c1_g1	FALSE	TRUE	TRUE	K00058 D-3-phosphoglycerate dehydrogenase / 2-oxoglutarate reductase [EC:1.1.1.95 1.1.1.399] | (RefSeq) D-3-phosphoglycerate dehydrogenase 1, chloroplastic (A)	PREDICTED: D-3-phosphoglycerate dehydrogenase 1, chloroplastic [Elaeis guineensis]	RecName: Full=D-3-phosphoglycerate dehydrogenase 1, chloroplastic; EC=1.1.1.95 {ECO:0000269|PubMed:24368794}; AltName: Full=Protein EMBRYO SAC DEVELOPMENT ARREST 9; Flags: Precursor;	RecName: Full=D-3-phosphoglycerate dehydrogenase {ECO:0000256|RuleBase:RU363003}; EC=1.1.1.95 {ECO:0000256|RuleBase:RU363003};	D-3-phosphoglycerate dehydrogenase, D-isomer-specific 2-hydroxy acid dehydrogenase superfamily	GO:0009507,chloroplast; GO:0009570,chloroplast stroma; GO:0016020,membrane; GO:0005739,mitochondrion; GO:0009536,plastid; GO:0005524,ATP binding; GO:0051287,NAD binding; GO:0004617,phosphoglycerate dehydrogenase activity; GO:0009793,embryo development ending in seed dormancy; GO:0006564,L-serine biosynthetic process; GO:0009561,megagametogenesis; GO:0009555,pollen development	S-adenosyl-L-homocysteine hydrolase, NAD binding domain
DN138682_c0_g4	FALSE	FALSE	TRUE	--	--	--	--	--	--	--
DN127518_c7_g1	FALSE	TRUE	TRUE	--	--	--	--	--	--	--
DN143460_c2_g2	FALSE	TRUE	TRUE	K00430 peroxidase [EC:1.11.1.7] | (RefSeq) peroxidase 4-like (A)	peroxidase [Lilium regale]	RecName: Full=Peroxidase 4 {ECO:0000250|UniProtKB:Q42578}; EC=1.11.1.7; Flags: Precursor;	RecName: Full=Peroxidase {ECO:0000256|RuleBase:RU362060, ECO:0000256|SAAS:SAAS00709852}; EC=1.11.1.7 {ECO:0000256|RuleBase:RU362060, ECO:0000256|SAAS:SAAS00709852};	--	GO:0005576,extracellular region; GO:0020037,heme binding; GO:0046872,metal ion binding; GO:0004601,peroxidase activity; GO:0042744,hydrogen peroxide catabolic process; GO:0006979,response to oxidative stress	Peroxidase
DN141080_c1_g1	FALSE	FALSE	TRUE	K22374 3''-deamino-3''-oxonicotianamine reductase [EC:1.1.1.285] | (RefSeq) non-functional NADPH-dependent codeinone reductase 2-like (A)	PREDICTED: non-functional NADPH-dependent codeinone reductase 2-like [Phoenix dactylifera]	RecName: Full=Non-functional NADPH-dependent codeinone reductase 2; EC=1.1.1.-;	SubName: Full=non-functional NADPH-dependent codeinone reductase 2-like {ECO:0000313|RefSeq:XP_008789227.1};	Aldo/keto reductase family proteins	GO:0005829,cytosol; GO:0016491,oxidoreductase activity	Aldo/keto reductase family
DN133236_c0_g1	FALSE	TRUE	TRUE	--	hypothetical protein CRG98_043579 [Punica granatum]	RecName: Full=Cation/H(+) antiporter 19; AltName: Full=Protein CATION/H+ EXCHANGER 19; Short=AtCHX19;	SubName: Full=Uncharacterized protein {ECO:0000313|EMBL:PKI36004.1};	Predicted K+/H+-antiporter	GO:0016021,integral component of membrane; GO:0005770,late endosome; GO:0015299,solute:proton antiporter activity; GO:0015672,monovalent inorganic cation transport; GO:0006813,potassium ion transport; GO:0006885,regulation of pH	Sodium/hydrogen exchanger family
DN143706_c4_g2	FALSE	TRUE	TRUE	--	--	--	--	--	--	--
DN141408_c1_g1	FALSE	TRUE	TRUE	K01179 endoglucanase [EC:3.2.1.4] | (RefSeq) endoglucanase 12-like (A)	endoglucanase 12-like [Ananas comosus]	RecName: Full=Endoglucanase 12; EC=3.2.1.4; AltName: Full=Endo-1,4-beta glucanase 12; AltName: Full=OsGLU3;	RecName: Full=Endoglucanase {ECO:0000256|RuleBase:RU361166}; EC=3.2.1.4 {ECO:0000256|RuleBase:RU361166};	--	GO:0016021,integral component of membrane; GO:0008810,cellulase activity; GO:0071555,cell wall organization; GO:0030245,cellulose catabolic process	Glycosyl hydrolase family 9
DN143105_c4_g1	TRUE	TRUE	TRUE	K07408 cytochrome P450 family 1 subfamily A polypeptide 1 [EC:1.14.14.1] | (RefSeq) isoflavone 2'-hydroxylase-like (A)	PREDICTED: isoflavone 2'-hydroxylase-like [Elaeis guineensis]	RecName: Full=Cytochrome P450 81E8 {ECO:0000303|PubMed:14617078}; EC=1.14.13.- {ECO:0000305};	SubName: Full=isoflavone 2'-hydroxylase-like {ECO:0000313|RefSeq:XP_008787116.1};	Cytochrome P450 CYP2 subfamily	GO:0016021,integral component of membrane; GO:0020037,heme binding; GO:0005506,iron ion binding; GO:0004497,monooxygenase activity; GO:0016705,oxidoreductase activity, acting on paired donors, with incorporation or reduction of molecular oxygen	Cytochrome P450
DN126830_c1_g1	FALSE	TRUE	TRUE	--	PREDICTED: uncharacterized protein LOC109506151 [Elaeis guineensis]	--	SubName: Full=uncharacterized protein LOC101490751 {ECO:0000313|RefSeq:XP_004488013.1};	--	--	--
DN139627_c1_g2	FALSE	TRUE	TRUE	--	glucoamylase [Quercus suber]	--	--	--	--	Starch binding domain
DN143767_c1_g3	FALSE	TRUE	TRUE	K13420 LRR receptor-like serine/threonine-protein kinase FLS2 [EC:2.7.11.1] | (RefSeq) FLS2; Leucine-rich receptor-like protein kinase family protein (A)	PREDICTED: probable leucine-rich repeat receptor-like protein kinase At1g35710 [Musa acuminata subsp. malaccensis]	RecName: Full=Leucine-rich repeat receptor protein kinase EMS1 {ECO:0000305}; EC=2.7.11.1; AltName: Full=Protein EXCESS MICROSPOROCYTES 1 {ECO:0000303|PubMed:12154130}; AltName: Full=Protein EXTRA SPOROGENOUS CELLS {ECO:0000303|PubMed:12401166}; Flags: Precursor;	SubName: Full=leucine-rich repeat receptor protein kinase EMS1-like {ECO:0000313|RefSeq:XP_008801287.2};	--	GO:0016021,integral component of membrane; GO:0016020,membrane; GO:0005886,plasma membrane; GO:0005524,ATP binding; GO:0004674,protein serine/threonine kinase activity; GO:0019199,transmembrane receptor protein kinase activity; GO:0010234,anther wall tapetum cell fate specification; GO:0009556,microsporogenesis; GO:0046777,protein autophosphorylation	Leucine rich repeat N-terminal domain
DN127640_c0_g1	FALSE	TRUE	TRUE	--	PREDICTED: uncharacterized protein LOC103969610 [Musa acuminata subsp. malaccensis]	--	SubName: Full=Uncharacterized protein {ECO:0000313|EnsemblPlants:GSMUA_Achr7P18970_001};	--	--	Protein of unknown function (DUF1645)
DN134898_c4_g5	FALSE	TRUE	TRUE	K03860 phosphatidylinositol glycan, class Q | (RefSeq) N-acetylglucosaminyl-phosphatidylinositol biosynthetic protein gpi1-like (A)	cold-regulated LTCOR12, partial [Lilium lancifolium]	RecName: Full=Snakin-2; Flags: Precursor;	SubName: Full=Cold-regulated LTCOR12 {ECO:0000313|EMBL:AHK24891.1}; Flags: Fragment;	--	GO:0005618,cell wall; GO:0005576,extracellular region; GO:0006952,defense response	Gibberellin regulated protein
DN119710_c0_g1	FALSE	TRUE	TRUE	--	PREDICTED: uncharacterized protein At5g23160-like [Phoenix dactylifera]	--	SubName: Full=uncharacterized protein At5g23160-like {ECO:0000313|RefSeq:XP_008796516.1};	--	--	--
DN137855_c0_g1	FALSE	TRUE	TRUE	K06119 sulfoquinovosyltransferase [EC:2.4.1.-] | (RefSeq) Sqd2; UDP-sulfoquinovose: alpha-diacylglycerol-sulfoquinovosyltransferase (A)	PREDICTED: uncharacterized protein LOC105046335 [Elaeis guineensis]	--	SubName: Full=D-inositol 3-phosphate glycosyltransferase {ECO:0000313|RefSeq:XP_008785479.1};	--	GO:0016740,transferase activity	Glycosyl transferase 4-like
DN114285_c0_g1	FALSE	TRUE	TRUE	K00430 peroxidase [EC:1.11.1.7] | (RefSeq) peroxidase 3-like (A)	PREDICTED: peroxidase 3-like [Phoenix dactylifera]	RecName: Full=Peroxidase 3; Short=Atperox P3; EC=1.11.1.7; AltName: Full=ATPRC; AltName: Full=RCI3A; AltName: Full=Rare cold-inducible protein; Flags: Precursor;	RecName: Full=Peroxidase {ECO:0000256|RuleBase:RU362060, ECO:0000256|SAAS:SAAS00709852}; EC=1.11.1.7 {ECO:0000256|RuleBase:RU362060, ECO:0000256|SAAS:SAAS00709852};	--	GO:0005783,endoplasmic reticulum; GO:0005576,extracellular region; GO:0009505,plant-type cell wall; GO:0009506,plasmodesma; GO:0020037,heme binding; GO:0046872,metal ion binding; GO:0004601,peroxidase activity; GO:0042744,hydrogen peroxide catabolic process; GO:0042538,hyperosmotic salinity response; GO:0009664,plant-type cell wall organization; GO:0009409,response to cold; GO:0009269,response to…	Peroxidase
DN88582_c0_g1	FALSE	TRUE	TRUE	--	--	--	--	--	--	--
DN132765_c0_g1	FALSE	FALSE	TRUE	K20867 galacturonosyltransferase 12/13/14/15 [EC:2.4.1.-] | (RefSeq) probable galacturonosyltransferase 12 (A)	PREDICTED: probable galacturonosyltransferase 12 [Elaeis guineensis]	RecName: Full=Probable galacturonosyltransferase 12; EC=2.4.1.-; AltName: Full=Like glycosyl transferase 6; AltName: Full=Protein IRREGULAR XYLEM 8;	RecName: Full=Hexosyltransferase {ECO:0000256|RuleBase:RU362027}; EC=2.4.1.- {ECO:0000256|RuleBase:RU362027};	--	GO:0005794,Golgi apparatus; GO:0000139,Golgi membrane; GO:0016021,integral component of membrane; GO:0047262,polygalacturonate 4-alpha-galacturonosyltransferase activity; GO:0071555,cell wall organization; GO:0010417,glucuronoxylan biosynthetic process; GO:0010413,glucuronoxylan metabolic process; GO:0045489,pectin biosynthetic process; GO:0045492,xylan biosynthetic process	Glucosyltransferase 24
DN135642_c1_g1	FALSE	FALSE	TRUE	K08332 vacuolar protein 8 | (RefSeq) hypothetical protein (A)	PREDICTED: E3 ubiquitin-protein ligase PUB22-like [Phoenix dactylifera]	RecName: Full=E3 ubiquitin-protein ligase PUB23; EC=2.3.2.27; AltName: Full=Plant U-box protein 23; AltName: Full=RING-type E3 ubiquitin transferase PUB23 {ECO:0000305}; AltName: Full=U-box domain-containing protein 23;	RecName: Full=RING-type E3 ubiquitin transferase {ECO:0000256|SAAS:SAAS00702733}; EC=2.3.2.27 {ECO:0000256|SAAS:SAAS00702733};	--	GO:0005829,cytosol; GO:0004842,ubiquitin-protein transferase activity; GO:0006952,defense response; GO:0051865,protein autoubiquitination; GO:0016567,protein ubiquitination; GO:0010200,response to chitin; GO:0009414,response to water deprivation	RING-type zinc-finger
DN142980_c1_g1	FALSE	TRUE	TRUE	K13495 cis-zeatin O-glucosyltransferase [EC:2.4.1.215] | (RefSeq) putative cis-zeatin O-glucosyltransferase (A)	PREDICTED: putative cis-zeatin O-glucosyltransferase [Elaeis guineensis]	RecName: Full=Zeatin O-glucosyltransferase; EC=2.4.1.203; AltName: Full=Trans-zeatin O-beta-D-glucosyltransferase;	RecName: Full=Glycosyltransferase {ECO:0000256|RuleBase:RU362057}; EC=2.4.1.- {ECO:0000256|RuleBase:RU362057};	UDP-glucuronosyl and UDP-glucosyl transferase	GO:0050403,trans-zeatin O-beta-D-glucosyltransferase activity; GO:0050404,zeatin O-beta-D-xylosyltransferase activity; GO:0009690,cytokinin metabolic process; GO:0048439,flower morphogenesis; GO:0009965,leaf morphogenesis; GO:0045926,negative regulation of growth; GO:0006486,protein glycosylation; GO:0010380,regulation of chlorophyll biosynthetic process; GO:0010083,regulation of vegetative meris…	Glycosyltransferase family 28 C-terminal domain
DN140926_c1_g1	FALSE	TRUE	TRUE	K13496 UDP-glucosyl transferase 73C [EC:2.4.1.-] | (RefSeq) UDP-glycosyltransferase 73C3-like (A)	hypothetical protein PAHAL_F01718 [Panicum hallii]	RecName: Full=UDP-glycosyltransferase 89B2 {ECO:0000303|PubMed:15610349}; EC=2.4.1.- {ECO:0000305};	SubName: Full=UDP-glycosyltransferase 89B1 {ECO:0000313|EMBL:JAT58866.1}; Flags: Fragment;	UDP-glucuronosyl and UDP-glucosyl transferase	GO:0016758,transferase activity, transferring hexosyl groups; GO:0008152,metabolic process	Glycosyltransferase family 28 C-terminal domain
DN133937_c4_g3	FALSE	FALSE	TRUE	K10999 cellulose synthase A [EC:2.4.1.12] | (RefSeq) cellulose synthase A catalytic subunit 4 [UDP-forming] (A)	PREDICTED: cellulose synthase A catalytic subunit 4 [UDP-forming]	RecName: Full=Cellulose synthase A catalytic subunit 4 [UDP-forming]; EC=2.4.1.12; AltName: Full=OsCesA4;	RecName: Full=Cellulose synthase {ECO:0000256|RuleBase:RU361116}; EC=2.4.1.12 {ECO:0000256|RuleBase:RU361116};	--	GO:0005618,cell wall; GO:0016021,integral component of membrane; GO:0005886,plasma membrane; GO:0016760,cellulose synthase (UDP-forming) activity; GO:0046872,metal ion binding; GO:0071555,cell wall organization; GO:0030244,cellulose biosynthetic process; GO:0042742,defense response to bacterium; GO:0050832,defense response to fungus; GO:0009834,plant-type secondary cell wall biogenesis; GO:000697…	Glycosyl transferase family 2
DN140926_c0_g1	FALSE	TRUE	TRUE	K23260 scopoletin glucosyltransferase [EC:2.4.1.128] | (RefSeq) scopoletin glucosyltransferase-like (A)	PREDICTED: UDP-glycosyltransferase 89B2-like [Phoenix dactylifera]	RecName: Full=UDP-glycosyltransferase 89B1; EC=2.4.1.-; AltName: Full=Flavonol 3-O-glucosyltransferase UGT89B1; EC=2.4.1.91; AltName: Full=Flavonol 7-O-glucosyltransferase UGT89B1;	SubName: Full=UDP-glycosyltransferase 89B2-like {ECO:0000313|RefSeq:XP_008807009.1};	UDP-glucuronosyl and UDP-glucosyl transferase	GO:0043231,intracellular membrane-bounded organelle; GO:0102360,daphnetin 3-O-glucosyltransferase activity; GO:0047893,flavonol 3-O-glucosyltransferase activity; GO:0102425,myricetin 3-O-glucosyltransferase activity; GO:0080043,quercetin 3-O-glucosyltransferase activity; GO:0080046,quercetin 4'-O-glucosyltransferase activity; GO:0080044,quercetin 7-O-glucosyltransferase activity; GO:0035251,UDP-g…	UDP-glucoronosyl and UDP-glucosyl transferase
DN142368_c0_g5	FALSE	TRUE	TRUE	K01051 pectinesterase [EC:3.1.1.11] | (RefSeq) probable pectinesterase/pectinesterase inhibitor 12 (A)	probable pectinesterase/pectinesterase inhibitor 12 [Manihot esculenta]	RecName: Full=Probable pectinesterase/pectinesterase inhibitor 12; Includes: RecName: Full=Pectinesterase inhibitor 12; AltName: Full=Pectin methylesterase inhibitor 12; Includes: RecName: Full=Pectinesterase 12; Short=PE 12; EC=3.1.1.11; AltName: Full=Pectin methylesterase 12; Short=AtPME12; Flags: Precursor;	RecName: Full=Pectinesterase {ECO:0000256|RuleBase:RU000589}; EC=3.1.1.11 {ECO:0000256|RuleBase:RU000589};	--	GO:0071944,cell periphery; GO:0005618,cell wall; GO:0005576,extracellular region; GO:0045330,aspartyl esterase activity; GO:0030599,pectinesterase activity; GO:0046910,pectinesterase inhibitor activity; GO:0042545,cell wall modification; GO:0045490,pectin catabolic process; GO:0009617,response to bacterium	Plant invertase/pectin methylesterase inhibitor
DN136931_c0_g1	FALSE	TRUE	TRUE	K13495 cis-zeatin O-glucosyltransferase [EC:2.4.1.215] | (RefSeq) zeatin O-glucosyltransferase-like (A)	zeatin O-glucosyltransferase-like [Chenopodium quinoa]	RecName: Full=Zeatin O-glucosyltransferase; EC=2.4.1.203; AltName: Full=Trans-zeatin O-beta-D-glucosyltransferase;	SubName: Full=Uncharacterized protein {ECO:0000313|EnsemblPlants:PGSC0003DMT400076695};	UDP-glucuronosyl and UDP-glucosyl transferase	GO:0050403,trans-zeatin O-beta-D-glucosyltransferase activity; GO:0050404,zeatin O-beta-D-xylosyltransferase activity; GO:0009690,cytokinin metabolic process; GO:0048439,flower morphogenesis; GO:0009965,leaf morphogenesis; GO:0045926,negative regulation of growth; GO:0006486,protein glycosylation; GO:0010380,regulation of chlorophyll biosynthetic process; GO:0010083,regulation of vegetative meris…	Glycosyltransferase family 28 C-terminal domain
DN136114_c0_g1	TRUE	TRUE	TRUE	--	PREDICTED: uncharacterized protein LOC105060558 [Elaeis guineensis]	--	SubName: Full=uncharacterized protein LOC103696122 {ECO:0000313|RefSeq:XP_008775877.1};	--	--	--
DN141508_c1_g3	FALSE	TRUE	TRUE	K21311 norbelladine O-methyltransferase [EC:2.1.1.336] | (RefSeq) caffeoyl-CoA O-methyltransferase-like (A)	PREDICTED: caffeoyl-CoA O-methyltransferase-like [Phoenix dactylifera]	RecName: Full=Norbelladine 4'-O-methyltransferase {ECO:0000303|PubMed:25061748}; Short=NpN4OMT {ECO:0000303|PubMed:25061748}; EC=2.1.1.336 {ECO:0000269|PubMed:14109227, ECO:0000269|PubMed:25061748};	SubName: Full=caffeoyl-CoA O-methyltransferase-like {ECO:0000313|RefSeq:XP_008811374.1};	O-methyltransferase	GO:0046872,metal ion binding; GO:0008171,O-methyltransferase activity	O-methyltransferase
DN125645_c0_g2	FALSE	TRUE	TRUE	K01051 pectinesterase [EC:3.1.1.11] | (RefSeq) pectinesterase 1-like (A)	21 kDa protein-like [Herrania umbratica]	RecName: Full=21 kDa protein; AltName: Full=1.2 protein; Flags: Precursor;	SubName: Full=Uncharacterized protein {ECO:0000313|EMBL:JAT51797.1};	--	GO:0004857,enzyme inhibitor activity	Plant invertase/pectin methylesterase inhibitor
DN130921_c2_g1	FALSE	TRUE	TRUE	K18207 protein O-mannose beta-1,4-N-acetylglucosaminyltransferase [EC:2.4.1.312] | (RefSeq) protein O-linked-mannose beta-1,4-N-acetylglucosaminyltransferase 2-like (A)	PREDICTED: EGF domain-specific O-linked N-acetylglucosamine transferase-like [Phoenix dactylifera]	--	SubName: Full=EGF domain-specific O-linked N-acetylglucosamine transferase-like {ECO:0000313|RefSeq:XP_008806285.1};	Uncharacterized conserved protein	GO:0016740,transferase activity	Protein of unknown function (DUF563)
DN134389_c0_g1	FALSE	FALSE	TRUE	--	--	--	--	--	--	--
DN139117_c0_g1	FALSE	TRUE	TRUE	K00059 3-oxoacyl-[acyl-carrier protein] reductase [EC:1.1.1.100] | (RefSeq) short-chain type dehydrogenase/reductase-like (A)	Short-chain type dehydrogenase/reductase [Ananas comosus]	RecName: Full=NADPH-dependent aldehyde reductase-like protein, chloroplastic {ECO:0000250|UniProtKB:Q9SQR2}; EC=1.1.1.- {ECO:0000250|UniProtKB:Q9SQR2}; Flags: Precursor;	SubName: Full=Short-chain type dehydrogenase/reductase {ECO:0000313|EMBL:OAY80177.1};	Reductases with broad range of substrate specificities	GO:0009507,chloroplast; GO:0016491,oxidoreductase activity	Shikimate / quinate 5-dehydrogenase
DN101669_c0_g1	FALSE	TRUE	TRUE	K15382 solute carrier family 50 (sugar transporter) | (RefSeq) LOW QUALITY PROTEIN: bidirectional sugar transporter SWEET16-like (A)	PREDICTED: LOW QUALITY PROTEIN: bidirectional sugar transporter SWEET16-like [Musa acuminata subsp. malaccensis]	RecName: Full=Bidirectional sugar transporter SWEET16; Short=OsSWEET16;	RecName: Full=Bidirectional sugar transporter SWEET {ECO:0000256|RuleBase:RU910715};	Multitransmembrane protein	GO:0016021,integral component of membrane; GO:0005887,integral component of plasma membrane; GO:0051119,sugar transmembrane transporter activity; GO:0008643,carbohydrate transport	Sugar efflux transporter for intercellular exchange
DN134328_c0_g2	FALSE	TRUE	TRUE	K06116 glycerol-1-phosphatase [EC:3.1.3.21] | (RefSeq) glycerol-1-phosphate phosphohydrolase 2-like (A)	PREDICTED: haloacid dehalogenase-like hydrolase domain-containing protein Sgpp [Musa acuminata subsp. malaccensis]	RecName: Full=Haloacid dehalogenase-like hydrolase domain-containing protein Sgpp; EC=3.1.3.-; AltName: Full=Subclass I phosphosugar phosphatase; Short=AtSgpp;	SubName: Full=Uncharacterized protein {ECO:0000313|EnsemblPlants:GSMUA_Achr1P24030_001};	Predicted haloacid-halidohydrolase and related hydrolases	GO:0005829,cytosol; GO:0005886,plasma membrane; GO:0046872,metal ion binding; GO:0050308,sugar-phosphatase activity	HAD-hyrolase-like
DN142785_c2_g1	FALSE	TRUE	TRUE	K18207 protein O-mannose beta-1,4-N-acetylglucosaminyltransferase [EC:2.4.1.312] | (RefSeq) protein O-linked-mannose beta-1,4-N-acetylglucosaminyltransferase 2-like (A)	PREDICTED: protein O-linked-mannose beta-1,4-N-acetylglucosaminyltransferase 2-like [Elaeis guineensis]	--	SubName: Full=EGF domain-specific O-linked N-acetylglucosamine transferase-like isoform X1 {ECO:0000313|RefSeq:XP_017696003.1};	Uncharacterized conserved protein	GO:0016740,transferase activity	Protein of unknown function (DUF563)
DN131308_c1_g1	FALSE	TRUE	TRUE	K01626 3-deoxy-7-phosphoheptulonate synthase [EC:2.5.1.54] | (RefSeq) phospho-2-dehydro-3-deoxyheptonate aldolase 2, chloroplastic (A)	PREDICTED: phospho-2-dehydro-3-deoxyheptonate aldolase 2, chloroplastic [Elaeis guineensis]	RecName: Full=Phospho-2-dehydro-3-deoxyheptonate aldolase 2, chloroplastic; EC=2.5.1.54; AltName: Full=3-deoxy-D-arabino-heptulosonate 7-phosphate synthase 2; AltName: Full=DAHP synthase 2; AltName: Full=Phospho-2-keto-3-deoxyheptonate aldolase 2; Flags: Precursor;	RecName: Full=Phospho-2-dehydro-3-deoxyheptonate aldolase {ECO:0000256|RuleBase:RU363071}; EC=2.5.1.54 {ECO:0000256|RuleBase:RU363071};	--	GO:0009507,chloroplast; GO:0003849,3-deoxy-7-phosphoheptulonate synthase activity; GO:0009073,aromatic amino acid family biosynthetic process; GO:0009423,chorismate biosynthetic process	Class-II DAHP synthetase family
DN131152_c0_g2	FALSE	TRUE	TRUE	K22374 3''-deamino-3''-oxonicotianamine reductase [EC:1.1.1.285] | (RefSeq) non-functional NADPH-dependent codeinone reductase 2-like (A)	methylecgonone reductase-like protein, partial [Trifolium pratense]	RecName: Full=Non-functional NADPH-dependent codeinone reductase 2; EC=1.1.1.-;	SubName: Full=non-functional NADPH-dependent codeinone reductase 2-like {ECO:0000313|RefSeq:XP_008789227.1};	Aldo/keto reductase family proteins	GO:0005829,cytosol; GO:0016491,oxidoreductase activity	Aldo/keto reductase family
DN137681_c0_g1	FALSE	TRUE	TRUE	K00924 kinase [EC:2.7.1.-] | (RefSeq) receptor-like protein kinase HSL1 (A)	PREDICTED: receptor-like protein kinase HAIKU2 [Musa acuminata subsp. malaccensis]	RecName: Full=Receptor-like protein kinase HAIKU2; EC=2.7.11.1; Flags: Precursor;	SubName: Full=receptor-like protein kinase HAIKU2 {ECO:0000313|RefSeq:XP_017697901.1};	--	GO:0016021,integral component of membrane; GO:0005524,ATP binding; GO:0004674,protein serine/threonine kinase activity; GO:0009960,endosperm development	Leucine rich repeat N-terminal domain
DN130011_c0_g1	FALSE	TRUE	TRUE	K01834 2,3-bisphosphoglycerate-dependent phosphoglycerate mutase [EC:5.4.2.11] | (RefSeq) 2,3-bisphosphoglycerate-dependent phosphoglycerate mutase (A)	PREDICTED: uncharacterized protein LOC105056873 [Elaeis guineensis]	--	SubName: Full=2,3-bisphosphoglycerate-dependent phosphoglycerate mutase-like isoform X1 {ECO:0000313|RefSeq:XP_008808185.1, ECO:0000313|RefSeq:XP_017701465.1};	Phosphoglycerate mutase	--	Histidine phosphatase superfamily (branch 1)
DN137795_c1_g2	FALSE	TRUE	TRUE	K20624 12-hydroxyjasmonoyl-L-amino acid 12-hydroxylase / fatty acid hydroxylase [EC:1.14.14.49] | (RefSeq) cytochrome P450 94C1 (A)	PREDICTED: cytochrome P450 94C1 [Elaeis guineensis]	RecName: Full=Cytochrome P450 94C1 {ECO:0000305}; EC=1.14.14.49 {ECO:0000269|PubMed:22215670, ECO:0000269|PubMed:26164240}; AltName: Full=12-hydroxyjasmonoyl-L-amino acid 12-hydroxylase {ECO:0000303|PubMed:22215670};	SubName: Full=cytochrome P450 94C1-like {ECO:0000313|RefSeq:XP_008790927.2};	Cytochrome P450 CYP4/CYP19/CYP26 subfamilies	GO:0005789,endoplasmic reticulum membrane; GO:0016021,integral component of membrane; GO:0043231,intracellular membrane-bounded organelle; GO:0018685,alkane 1-monooxygenase activity; GO:0020037,heme binding; GO:0005506,iron ion binding; GO:0009611,response to wounding	Cytochrome P450
DN133112_c0_g1	FALSE	TRUE	TRUE	--	--	--	--	--	--	--
DN118795_c0_g1	FALSE	FALSE	TRUE	--	hypothetical protein BVRB_7g165350 [Beta vulgaris subsp. vulgaris]	RecName: Full=Defensin-like protein 1; AltName: Full=Fabatin-1;	SubName: Full=defensin-like protein 1 {ECO:0000313|RefSeq:XP_017696670.1};	--	GO:0042742,defense response to bacterium; GO:0050832,defense response to fungus; GO:0031640,killing of cells of other organism	Arthropod defensin
DN135192_c0_g1	TRUE	TRUE	TRUE	--	PREDICTED: uncharacterized protein LOC103717879 [Phoenix dactylifera]	--	SubName: Full=uncharacterized protein LOC103717879 {ECO:0000313|RefSeq:XP_008804651.1};	--	--	--
DN141341_c0_g1	FALSE	TRUE	TRUE	K13691 pathogen-inducible salicylic acid glucosyltransferase [EC:2.4.1.-] | (RefSeq) UDP-glycosyltransferase 74F2-like (A)	PREDICTED: UDP-glycosyltransferase 87A2-like [Elaeis guineensis]	RecName: Full=UDP-glycosyltransferase 87A2; EC=2.4.1.-;	RecName: Full=Glycosyltransferase {ECO:0000256|RuleBase:RU362057}; EC=2.4.1.- {ECO:0000256|RuleBase:RU362057};	UDP-glucuronosyl and UDP-glucosyl transferase	GO:0005737,cytoplasm; GO:0005829,cytosol; GO:0005634,nucleus; GO:0080043,quercetin 3-O-glucosyltransferase activity; GO:0080044,quercetin 7-O-glucosyltransferase activity; GO:0008152,metabolic process; GO:0009909,regulation of flower development	UDP-glucoronosyl and UDP-glucosyl transferase
DN135162_c4_g4	FALSE	TRUE	TRUE	--	--	--	--	--	--	--
DN140478_c2_g3	FALSE	TRUE	TRUE	K20506 tuliposide A-converting enzyme [EC:4.2.99.22] | (RefSeq) tuliposide A-converting enzyme 2, chloroplastic-like (A)	PREDICTED: tuliposide A-converting enzyme 2, chloroplastic-like [Phoenix dactylifera]	RecName: Full=Tuliposide A-converting enzyme 1, chloroplastic; Short=TgTCEA1; EC=4.2.99.22; Flags: Precursor;	SubName: Full=tuliposide A-converting enzyme 2, chloroplastic-like {ECO:0000313|RefSeq:XP_008803544.1};	Arylacetamide deacetylase	GO:0009507,chloroplast; GO:0016787,hydrolase activity; GO:0016829,lyase activity; GO:0006952,defense response; GO:0008152,metabolic process	Chlorophyllase
DN123981_c0_g1	FALSE	TRUE	TRUE	--	PREDICTED: uncharacterized protein LOC103975117 [Musa acuminata subsp. malaccensis]	--	SubName: Full=Uncharacterized protein {ECO:0000313|EnsemblPlants:GSMUA_AchrUn_randomP25040_001};	--	--	--
DN137495_c4_g1	FALSE	TRUE	TRUE	K09422 transcription factor MYB, plant | (RefSeq) transcription factor MYB61-like (A)	transcription factor MYB61-like [Olea europaea var. sylvestris]	RecName: Full=Transcription factor MYB61 {ECO:0000305}; AltName: Full=Myb-related protein 61 {ECO:0000305}; Short=AtMYB61 {ECO:0000303|PubMed:16005292};	SubName: Full=Transcription factor MYB86 {ECO:0000313|EMBL:JAT48795.1};	Transcription factor, Myb superfamily	GO:0005634,nucleus; GO:0003700,DNA-binding transcription factor activity; GO:0000981,DNA-binding transcription factor activity, RNA polymerase II-specific; GO:0043565,sequence-specific DNA binding; GO:0001135,RNA polymerase II transcription regulator recruiting activity; GO:0044212,transcription regulatory region DNA binding; GO:0030154,cell differentiation; GO:0010087,phloem or xylem histogenesi…	Myb-like DNA-binding domain
DN131758_c5_g1	FALSE	TRUE	TRUE	K03386 peroxiredoxin (alkyl hydroperoxide reductase subunit C) [EC:1.11.1.15] | (RefSeq) Thioredoxin superfamily protein (A)	hypothetical protein F511_02584 [Dorcoceras hygrometricum]	RecName: Full=Peroxiredoxin-2 {ECO:0000305}; Short=Prx; EC=1.11.1.15 {ECO:0000269|PubMed:11706208, ECO:0000269|PubMed:15032877}; AltName: Full=1-Cys D-peroxiredoxin {ECO:0000303|PubMed:16916801}; AltName: Full=Peroxiredoxin II {ECO:0000303|PubMed:15032877}; AltName: Full=Thioredoxin peroxidase;	SubName: Full=Type II peroxiredoxin {ECO:0000313|EMBL:ACA13182.1};	Alkyl hydroperoxide reductase/peroxiredoxin	GO:0005623,cell; GO:0004601,peroxidase activity; GO:0051920,peroxiredoxin activity; GO:0045454,cell redox homeostasis	--
DN137958_c0_g2	FALSE	TRUE	TRUE	K11982 E3 ubiquitin-protein ligase RNF115/126 [EC:2.3.2.27] | (RefSeq) RING-H2 finger protein ATL3 (A)	RING-H2 finger protein ATL60-like [Asparagus officinalis]	RecName: Full=RING-H2 finger protein ATL2; EC=2.3.2.27 {ECO:0000305}; AltName: Full=Protein ARABIDOPSIS TOXICOS EN LEVADURA 2; Short=Protein ATL2; AltName: Full=RING-type E3 ubiquitin transferase ATL2 {ECO:0000305};	SubName: Full=RING-H2 finger protein ATL3 {ECO:0000313|EMBL:PKU74784.1};	FOG: Predicted E3 ubiquitin ligase	GO:0016021,integral component of membrane; GO:0046872,metal ion binding; GO:0061630,ubiquitin protein ligase activity; GO:0006952,defense response; GO:0043161,proteasome-mediated ubiquitin-dependent protein catabolic process; GO:0010200,response to chitin	RING-type zinc-finger
DN136152_c2_g6	FALSE	TRUE	TRUE	K09754 coumaroylquinate(coumaroylshikimate) 3'-monooxygenase [EC:1.14.13.36] | (RefSeq) cytochrome P450 98A2 (A)	PREDICTED: cytochrome P450 98A2 [Elaeis guineensis]	RecName: Full=Cytochrome P450 98A2; EC=1.14.-.-;	SubName: Full=cytochrome P450 98A2-like isoform X1 {ECO:0000313|RefSeq:XP_008786870.1};	Cytochrome P450 CYP2 subfamily	GO:0016021,integral component of membrane; GO:0016020,membrane; GO:0020037,heme binding; GO:0005506,iron ion binding; GO:0016709,oxidoreductase activity, acting on paired donors, with incorporation or reduction of molecular oxygen, NAD(P)H as one donor, and incorporation of one atom of oxygen; GO:0009809,lignin biosynthetic process	Cytochrome P450
DN134372_c1_g1	FALSE	TRUE	TRUE	K16281 RING-H2 zinc finger protein RHA1 | (RefSeq) E3 ubiquitin-protein ligase RHA1B-like (A)	PREDICTED: E3 ubiquitin-protein ligase RHA1B-like [Musa acuminata subsp. malaccensis]	RecName: Full=Probable E3 ubiquitin-protein ligase RHA1A {ECO:0000305}; EC=2.3.2.27; AltName: Full=RING-H2 finger A1a {ECO:0000303|PubMed:9781696}; AltName: Full=RING-H2 zinc finger protein RHA1a {ECO:0000305}; AltName: Full=RING-type E3 ubiquitin transferase RHA1A {ECO:0000305};	SubName: Full=Uncharacterized protein {ECO:0000313|EnsemblPlants:GSMUA_Achr1P06380_001};	FOG: Predicted E3 ubiquitin ligase	GO:0046872,metal ion binding; GO:0061630,ubiquitin protein ligase activity; GO:0043161,proteasome-mediated ubiquitin-dependent protein catabolic process	FANCL C-terminal domain
DN144022_c4_g2	TRUE	TRUE	TRUE	K03549 KUP system potassium uptake protein | (RefSeq) potassium transporter 5 (A)	PREDICTED: potassium transporter 5 [Phoenix dactylifera]	RecName: Full=Potassium transporter 1; AltName: Full=OsHAK1;	RecName: Full=Potassium transporter {ECO:0000256|RuleBase:RU321113};	--	GO:0016021,integral component of membrane; GO:0016020,membrane; GO:0005886,plasma membrane; GO:0015079,potassium ion transmembrane transporter activity; GO:0006813,potassium ion transport	K+ potassium transporter
DN135811_c2_g3	FALSE	TRUE	TRUE	--	PREDICTED: late embryogenesis abundant protein Lea5-like [Vigna angularis]	RecName: Full=Late embryogenesis abundant protein Lea5-D;	SubName: Full=Uncharacterized protein {ECO:0000313|EMBL:BAT80278.1};	--	GO:0006950,response to stress	Late embryogenesis abundant protein
DN130010_c2_g2	FALSE	TRUE	TRUE	K05658 ATP-binding cassette, subfamily B (MDR/TAP), member 1 [EC:3.6.3.44] | (RefSeq) ABC transporter B family member 19-like (A)	PREDICTED: nicotinamidase 1 [Elaeis guineensis]	RecName: Full=Nicotinamidase 1 {ECO:0000305}; Short=AtNIC1 {ECO:0000303|PubMed:17335512}; EC=3.5.1.19 {ECO:0000269|PubMed:17335512}; AltName: Full=Nicotinamide deamidase 1;	SubName: Full=nicotinamidase 1-like {ECO:0000313|RefSeq:XP_008810766.1};	--	GO:0005737,cytoplasm; GO:0008936,nicotinamidase activity; GO:0006769,nicotinamide metabolic process; GO:0019365,pyridine nucleotide salvage; GO:0009737,response to abscisic acid	--
DN142263_c3_g2	FALSE	TRUE	TRUE	K22521 protein disulfide-isomerase [EC:5.3.4.1] | (RefSeq) protein disulfide-isomerase SCO2 isoform X1 (A)	PREDICTED: protein disulfide-isomerase SCO2 isoform X1 [Elaeis guineensis]	RecName: Full=Protein disulfide-isomerase SCO2; EC=5.3.4.1; AltName: Full=Protein SNOWY COTYLEDON 2; Flags: Precursor;	SubName: Full=Uncharacterized protein {ECO:0000313|EMBL:GAV87593.1};	--	GO:0009507,chloroplast; GO:0009535,chloroplast thylakoid membrane; GO:0046872,metal ion binding; GO:0003756,protein disulfide isomerase activity; GO:0043621,protein self-association; GO:0009658,chloroplast organization	--
DN139991_c0_g2	FALSE	TRUE	TRUE	K23260 scopoletin glucosyltransferase [EC:2.4.1.128] | (RefSeq) scopoletin glucosyltransferase (A)	PREDICTED: UDP-glycosyltransferase 89B2-like [Phoenix dactylifera]	RecName: Full=UDP-glycosyltransferase 89B1; EC=2.4.1.-; AltName: Full=Flavonol 3-O-glucosyltransferase UGT89B1; EC=2.4.1.91; AltName: Full=Flavonol 7-O-glucosyltransferase UGT89B1;	SubName: Full=UDP-glycosyltransferase 89B2-like {ECO:0000313|RefSeq:XP_008807009.1};	UDP-glucuronosyl and UDP-glucosyl transferase	GO:0043231,intracellular membrane-bounded organelle; GO:0102360,daphnetin 3-O-glucosyltransferase activity; GO:0047893,flavonol 3-O-glucosyltransferase activity; GO:0102425,myricetin 3-O-glucosyltransferase activity; GO:0080043,quercetin 3-O-glucosyltransferase activity; GO:0080046,quercetin 4'-O-glucosyltransferase activity; GO:0080044,quercetin 7-O-glucosyltransferase activity; GO:0035251,UDP-g…	UDP-glucoronosyl and UDP-glucosyl transferase
DN130975_c0_g2	FALSE	TRUE	TRUE	K09419 heat shock transcription factor, other eukaryote | (RefSeq) heat stress transcription factor B-1-like (A)	PREDICTED: heat stress transcription factor B-1-like [Musa acuminata subsp. malaccensis]	RecName: Full=Heat stress transcription factor B-1; AltName: Full=Heat stress transcription factor 23; Short=OsHsf-23;	SubName: Full=heat stress transcription factor B-1-like {ECO:0000313|RefSeq:XP_008797267.1};	Heat shock transcription factor	GO:0005737,cytoplasm; GO:0005634,nucleus; GO:0003700,DNA-binding transcription factor activity; GO:0043565,sequence-specific DNA binding; GO:0045892,negative regulation of transcription, DNA-templated; GO:0009408,response to heat; GO:0006351,transcription, DNA-templated	LRRFIP family
DN141730_c1_g1	FALSE	TRUE	TRUE	K00430 peroxidase [EC:1.11.1.7] | (RefSeq) cationic peroxidase 1-like (A)	cationic peroxidase 1-like [Asparagus officinalis]	RecName: Full=Cationic peroxidase 1; EC=1.11.1.7; AltName: Full=PNPC1; Flags: Precursor;	RecName: Full=Peroxidase {ECO:0000256|RuleBase:RU362060, ECO:0000256|SAAS:SAAS00709852}; EC=1.11.1.7 {ECO:0000256|RuleBase:RU362060, ECO:0000256|SAAS:SAAS00709852};	--	GO:0005576,extracellular region; GO:0020037,heme binding; GO:0046872,metal ion binding; GO:0004601,peroxidase activity; GO:0042744,hydrogen peroxide catabolic process; GO:0006979,response to oxidative stress	Peroxidase
DN138147_c2_g2	FALSE	TRUE	TRUE	K04515 calcium/calmodulin-dependent protein kinase (CaM kinase) II [EC:2.7.11.17] | (RefSeq) phosphoenolpyruvate carboxylase kinase 1-like (A)	PREDICTED: phosphoenolpyruvate carboxylase kinase 2-like [Phoenix dactylifera]	RecName: Full=Phosphoenolpyruvate carboxylase kinase 1; Short=AtPPCK1; EC=2.7.11.1;	SubName: Full=phosphoenolpyruvate carboxylase kinase 2-like {ECO:0000313|RefSeq:XP_008791584.1};	Ca2+/calmodulin-dependent protein kinase, EF-Hand protein superfamily	GO:0005737,cytoplasm; GO:0005634,nucleus; GO:0005524,ATP binding; GO:0009931,calcium-dependent protein serine/threonine kinase activity; GO:0005516,calmodulin binding; GO:0004683,calmodulin-dependent protein kinase activity; GO:0004674,protein serine/threonine kinase activity; GO:0035556,intracellular signal transduction; GO:0018105,peptidyl-serine phosphorylation; GO:0046777,protein autophosphor…	Kinase-like
DN131373_c2_g1	FALSE	TRUE	TRUE	K08511 vesicle-associated membrane protein 72 | (RefSeq) vesicle-associated membrane protein 721-like (A)	PREDICTED: vesicle-associated membrane protein 721-like isoform X2 [Gossypium hirsutum]	RecName: Full=Vesicle-associated membrane protein 721 {ECO:0000303|PubMed:11115874}; Short=AtVAMP721 {ECO:0000303|PubMed:11115874}; AltName: Full=v-SNARE synaptobrevin 7B {ECO:0000303|Ref.1}; Short=AtVAMP7B {ECO:0000303|Ref.1};	SubName: Full=vesicle-associated membrane protein 721-like isoform X2 {ECO:0000313|RefSeq:XP_016752958.1};	Synaptobrevin/VAMP-like protein	GO:0009504,cell plate; GO:0031901,early endosome membrane; GO:0005768,endosome; GO:0016021,integral component of membrane; GO:0005886,plasma membrane; GO:0009506,plasmodesma; GO:0031201,SNARE complex; GO:0005484,SNAP receptor activity; GO:0000149,SNARE binding; GO:0009920,cell plate formation involved in plant-type cell wall biogenesis; GO:0006887,exocytosis; GO:0015031,protein transport; GO:0006…	Tumour suppressor protein
DN138103_c0_g1	FALSE	TRUE	TRUE	K14638 solute carrier family 15 (peptide/histidine transporter), member 3/4 | (RefSeq) protein NRT1/ PTR FAMILY 8.3-like (A)	PREDICTED: protein NRT1/ PTR FAMILY 8.3-like [Elaeis guineensis]	RecName: Full=Protein NRT1/ PTR FAMILY 8.3; Short=AtNPF8.3; AltName: Full=Histidine-transporting protein; AltName: Full=Peptide transporter PTR2;	SubName: Full=protein NRT1/ PTR FAMILY 8.3-like {ECO:0000313|RefSeq:XP_008798043.1};	H+/oligopeptide symporter	GO:0005794,Golgi apparatus; GO:0016021,integral component of membrane; GO:0000325,plant-type vacuole; GO:0009705,plant-type vacuole membrane; GO:0005774,vacuolar membrane; GO:0005773,vacuole; GO:0042936,NA; GO:0015334,high-affinity oligopeptide transmembrane transporter activity; GO:0015197,NA; GO:0042937,tripeptide transmembrane transporter activity; GO:0042938,dipeptide transport; GO:0015833,pe…	POT family
DN133305_c0_g1	FALSE	TRUE	TRUE	K00831 phosphoserine aminotransferase [EC:2.6.1.52] | (RefSeq) phosphoserine aminotransferase 2, chloroplastic-like (A)	PREDICTED: phosphoserine aminotransferase 2, chloroplastic-like [Musa acuminata subsp. malaccensis]	RecName: Full=Phosphoserine aminotransferase 1, chloroplastic; Short=AtPSAT1; EC=2.6.1.52; AltName: Full=Phosphohydroxythreonine aminotransferase; Flags: Precursor;	RecName: Full=Phosphoserine aminotransferase {ECO:0000256|RuleBase:RU004505}; EC=2.6.1.52 {ECO:0000256|RuleBase:RU004505};	Phosphoserine aminotransferase	GO:0009507,chloroplast; GO:0009570,chloroplast stroma; GO:0009536,plastid; GO:0004648,O-phospho-L-serine:2-oxoglutarate aminotransferase activity; GO:0006564,L-serine biosynthetic process; GO:0009735,response to cytokinin	Aminotransferase class-V
DN140564_c0_g1	FALSE	TRUE	TRUE	K22521 protein disulfide-isomerase [EC:5.3.4.1] | (RefSeq) protein disulfide-isomerase SCO2 isoform X1 (A)	PREDICTED: protein disulfide-isomerase SCO2 isoform X1 [Elaeis guineensis]	RecName: Full=Protein disulfide-isomerase SCO2; EC=5.3.4.1; AltName: Full=Protein SNOWY COTYLEDON 2; Flags: Precursor;	SubName: Full=Protein disulfide-isomerase SCO2 {ECO:0000313|EMBL:JAT43449.1}; Flags: Fragment;	--	GO:0009507,chloroplast; GO:0009535,chloroplast thylakoid membrane; GO:0046872,metal ion binding; GO:0003756,protein disulfide isomerase activity; GO:0043621,protein self-association; GO:0009658,chloroplast organization	--
DN136543_c1_g3	FALSE	TRUE	TRUE	K20547 basic endochitinase B [EC:3.2.1.14] | (RefSeq) chitinase 1 (A)	PREDICTED: chitinase 1 [Elaeis guineensis]	RecName: Full=Endochitinase; EC=3.2.1.14; Flags: Precursor;	SubName: Full=Chitinase {ECO:0000313|EMBL:AAA32641.1}; Flags: Fragment;	Predicted chitinase	GO:0008061,chitin binding; GO:0004568,chitinase activity; GO:0016998,cell wall macromolecule catabolic process; GO:0006032,chitin catabolic process; GO:0006952,defense response; GO:0000272,polysaccharide catabolic process	Chitin recognition protein
DN143249_c0_g2	FALSE	TRUE	TRUE	--	uncharacterized protein LOC109713364 [Ananas comosus]	--	SubName: Full=Uncharacterized protein {ECO:0000313|EnsemblPlants:OPUNC03G01900.1};	--	GO:0016021,integral component of membrane	--
DN138682_c0_g2	FALSE	TRUE	TRUE	K00799 glutathione S-transferase [EC:2.5.1.18] | (RefSeq) glutathione S-transferase U17-like (A)	PREDICTED: glutathione S-transferase U17-like [Phoenix dactylifera]	RecName: Full=Glutathione S-transferase U18; Short=AtGSTU18; EC=2.5.1.18; AltName: Full=GST class-tau member 18; AltName: Full=Glutathione S-transferase 29;	SubName: Full=glutathione S-transferase U17-like {ECO:0000313|RefSeq:XP_008778822.1};	Glutathione S-transferase	GO:0005737,cytoplasm; GO:0005829,cytosol; GO:0004364,glutathione transferase activity; GO:0006749,glutathione metabolic process; GO:0009407,toxin catabolic process	Glutathione S-transferase, C-terminal domain
DN124552_c0_g1	FALSE	TRUE	TRUE	--	PREDICTED: uncharacterized protein At1g76070-like [Phoenix dactylifera]	RecName: Full=Uncharacterized protein At1g76070;	SubName: Full=uncharacterized protein At1g76070-like {ECO:0000313|RefSeq:XP_008813523.1};	--	GO:0005886,plasma membrane	--
DN141385_c0_g1	FALSE	TRUE	TRUE	K22013 magnesium dechelatase [EC:4.99.1.10] | (RefSeq) protein STAY-GREEN, chloroplastic-like isoform X1 (A)	PREDICTED: protein STAY-GREEN, chloroplastic-like isoform X1 [Musa acuminata subsp. malaccensis]	RecName: Full=Non-functional protein STAY-GREEN, chloroplastic; AltName: Full=Protein STAYGREEN; Flags: Precursor;	SubName: Full=Uncharacterized protein {ECO:0000313|EnsemblPlants:GSMUA_AchrUn_randomP07380_001};	--	GO:0009507,chloroplast	Staygreen protein
DN142404_c0_g1	FALSE	TRUE	TRUE	K05350 beta-glucosidase [EC:3.2.1.21] | (RefSeq) LOW QUALITY PROTEIN: beta-glucosidase 18 (A)	LOW QUALITY PROTEIN: beta-glucosidase 18 [Jatropha curcas]	RecName: Full=Probable inactive beta-glucosidase 14; Short=Os4bglu14; Flags: Precursor;	SubName: Full=Uncharacterized protein {ECO:0000313|EnsemblPlants:TRIAE_CS42_2AS_TGACv1_114590_AA0368300.2};	Beta-glucosidase, lactase phlorizinhydrolase, and related proteins	GO:0008422,beta-glucosidase activity; GO:0005975,carbohydrate metabolic process; GO:1901657,glycosyl compound metabolic process	Glycosyl hydrolase family 1
DN124616_c0_g2	FALSE	TRUE	TRUE	K00059 3-oxoacyl-[acyl-carrier protein] reductase [EC:1.1.1.100] | (RefSeq) short-chain type dehydrogenase/reductase-like (A)	PREDICTED: short-chain type dehydrogenase/reductase-like [Elaeis guineensis]	RecName: Full=NADPH-dependent aldehyde reductase-like protein, chloroplastic {ECO:0000250|UniProtKB:Q9SQR2}; EC=1.1.1.- {ECO:0000250|UniProtKB:Q9SQR2}; Flags: Precursor;	SubName: Full=Uncharacterized protein {ECO:0000313|EMBL:KZM93623.1};	Reductases with broad range of substrate specificities	GO:0009507,chloroplast; GO:0016491,oxidoreductase activity	NAD dependent epimerase/dehydratase family
DN141530_c1_g1	FALSE	TRUE	TRUE	K05387 glutamate receptor, ionotropic, plant | (RefSeq) LOW QUALITY PROTEIN: glutamate receptor 2.3-like (A)	pathogen-related protein 10 [Lilium regale]	RecName: Full=Pathogenesis-related protein 1; Short=AOPR1;	SubName: Full=Pathogen-related protein 10 {ECO:0000313|EMBL:AHC68874.1};	--	GO:0005737,cytoplasm; GO:0006952,defense response; GO:0009607,response to biotic stimulus	Pathogenesis-related protein Bet v I family
DN138988_c1_g4	FALSE	TRUE	TRUE	K18693 diacylglycerol diphosphate phosphatase / phosphatidate phosphatase [EC:3.1.3.81 3.1.3.4] | (RefSeq) lipid phosphate phosphatase 2-like (A)	lipid phosphate phosphatase 2-like [Phalaenopsis equestris]	RecName: Full=Lipid phosphate phosphatase 2; Short=AtLPP2; EC=3.1.3.-; AltName: Full=Phosphatidic acid phosphatase 2; Short=AtPAP2; AltName: Full=Prenyl diphosphate phosphatase;	SubName: Full=Lipid phosphate phosphatase 2 {ECO:0000313|EMBL:PKU64059.1};	Lipid phosphate phosphatase and related enzymes of the PAP2 family	GO:0005887,integral component of plasma membrane; GO:0005886,plasma membrane; GO:0003993,acid phosphatase activity; GO:0008195,phosphatidate phosphatase activity	PAP2 superfamily
DN134403_c0_g5	FALSE	TRUE	TRUE	K23480 zinc finger protein 362/384 | (RefSeq) zinc finger protein ZAT5 (A)	PREDICTED: zinc finger protein ZAT12 [Phoenix dactylifera]	RecName: Full=Zinc finger protein ZAT12; AltName: Full=Protein RESPONSIVE TO HIGH LIGHT 41;	SubName: Full=zinc finger protein ZAT12 {ECO:0000313|RefSeq:XP_008807730.1};	FOG: Zn-finger	GO:0005634,nucleus; GO:0003700,DNA-binding transcription factor activity; GO:0046872,metal ion binding; GO:0043565,sequence-specific DNA binding; GO:0009631,cold acclimation; GO:0042538,hyperosmotic salinity response; GO:0009643,photosynthetic acclimation; GO:0010200,response to chitin; GO:0009409,response to cold; GO:0009408,response to heat; GO:0009416,response to light stimulus; GO:0006979,res…	Zinc-finger double domain
DN129540_c0_g1	FALSE	TRUE	TRUE	K01595 phosphoenolpyruvate carboxylase [EC:4.1.1.31] | (RefSeq) phosphoenolpyruvate carboxylase 2 (A)	PREDICTED: SCAR-like protein 2 [Elaeis guineensis]	RecName: Full=Phosphoenolpyruvate carboxylase 2; Short=PEPC 2; Short=PEPCase 2; EC=4.1.1.31; AltName: Full=CP28;	SubName: Full=Phosphoenolpyruvate carboxylase {ECO:0000313|EMBL:BAV13983.1};	--	GO:0005737,cytoplasm; GO:0008964,phosphoenolpyruvate carboxylase activity; GO:0015977,carbon fixation; GO:0015979,photosynthesis; GO:0006099,tricarboxylic acid cycle	Phosphoenolpyruvate carboxylase
DN139031_c0_g4	FALSE	TRUE	TRUE	K13950 para-aminobenzoate synthetase [EC:2.6.1.85] | (RefSeq) probable aminodeoxychorismate synthase, chloroplastic (A)	mannose-binding lectin [Pandanus amaryllifolius]	RecName: Full=Mannose-specific lectin; AltName: Full=Agglutinin; Contains: RecName: Full=Mannose-specific lectin heavy chain; Contains: RecName: Full=Mannose-specific lectin light chain; Flags: Precursor;	SubName: Full=Mannose-binding lectin {ECO:0000313|EMBL:AEI69355.1};	--	GO:0005576,extracellular region; GO:0005537,mannose binding	AbrB-like transcriptional regulator
DN137806_c0_g1	FALSE	TRUE	TRUE	K00430 peroxidase [EC:1.11.1.7] | (RefSeq) peroxidase 25 (A)	PREDICTED: peroxidase 25 [Nelumbo nucifera]	RecName: Full=Peroxidase 25; Short=Atperox P25; EC=1.11.1.7; Flags: Precursor;	RecName: Full=Peroxidase {ECO:0000256|RuleBase:RU362060, ECO:0000256|SAAS:SAAS00709852}; EC=1.11.1.7 {ECO:0000256|RuleBase:RU362060, ECO:0000256|SAAS:SAAS00709852};	--	GO:0005576,extracellular region; GO:0009505,plant-type cell wall; GO:0009506,plasmodesma; GO:0020037,heme binding; GO:0046872,metal ion binding; GO:0004601,peroxidase activity; GO:0042744,hydrogen peroxide catabolic process; GO:0006979,response to oxidative stress	Peroxidase
DN136666_c3_g1	FALSE	TRUE	TRUE	K03327 multidrug resistance protein, MATE family | (RefSeq) protein DETOXIFICATION 16-like (A)	protein DETOXIFICATION 16-like isoform X2 [Ananas comosus]	RecName: Full=Protein DETOXIFICATION 16 {ECO:0000303|PubMed:11739388}; Short=AtDTX16 {ECO:0000303|PubMed:11739388}; AltName: Full=Multidrug and toxic compound extrusion protein 16 {ECO:0000305}; Short=MATE protein 16 {ECO:0000305};	RecName: Full=Protein DETOXIFICATION {ECO:0000256|RuleBase:RU004914}; AltName: Full=Multidrug and toxic compound extrusion protein {ECO:0000256|RuleBase:RU004914};	Uncharacterized membrane protein, predicted efflux pump	GO:0016021,integral component of membrane; GO:0005774,vacuolar membrane; GO:0015297,antiporter activity; GO:0015238,drug transmembrane transporter activity; GO:0006855,drug transmembrane transport; GO:0009624,response to nematode	MatE
DN136761_c2_g1	TRUE	TRUE	TRUE	K01188 beta-glucosidase [EC:3.2.1.21] | (RefSeq) beta-glucosidase 12-like (A)	Polygalacturonase inhibitor [Ananas comosus]	RecName: Full=Polygalacturonase inhibitor; AltName: Full=Polygalacturonase-inhibiting protein; Short=PGIG; Flags: Precursor;	SubName: Full=Polygalacturonase inhibitor {ECO:0000313|EMBL:OAY84335.1};	--	GO:0048046,apoplast; GO:0005618,cell wall	Leucine Rich repeat
DN135177_c0_g1	FALSE	TRUE	TRUE	K04733 interleukin-1 receptor-associated kinase 4 [EC:2.7.11.1] | (RefSeq) lysM domain receptor-like kinase 4 (A)	PREDICTED: protein LYK5-like [Elaeis guineensis]	RecName: Full=Protein LYK5; AltName: Full=LysM domain receptor-like kinase 5; AltName: Full=LysM-containing receptor-like kinase 5; Flags: Precursor;	SubName: Full=protein LYK5-like {ECO:0000313|RefSeq:XP_008781686.1};	--	GO:0016021,integral component of membrane; GO:0005886,plasma membrane; GO:0005524,ATP binding; GO:0008061,chitin binding; GO:0042803,protein homodimerization activity; GO:0004675,transmembrane receptor protein serine/threonine kinase activity; GO:0007166,cell surface receptor signaling pathway; GO:0071323,cellular response to chitin; GO:0045087,innate immune response; GO:0006468,protein phosphory…	Transmembrane alpha-helix domain
DN138522_c1_g2	FALSE	TRUE	TRUE	--	pathogenesis-related protein 4 [Lilium hybrid division VII]	RecName: Full=Wound-induced protein WIN1; Flags: Precursor;	SubName: Full=Pathogenesis-related protein 4 {ECO:0000313|EMBL:APG55503.1};	Predicted chitinase	GO:0008061,chitin binding; GO:0042742,defense response to bacterium; GO:0050832,defense response to fungus	Barwin family
DN129955_c5_g1	FALSE	TRUE	TRUE	K09775 uncharacterized protein | (RefSeq) uncharacterized protein LOC109836665 (A)	putative membrane protein YuiD [Ananas comosus]	--	SubName: Full=Putative membrane protein YuiD {ECO:0000313|EMBL:OAY72284.1};	--	GO:0016021,integral component of membrane	PAP2 superfamily
DN143786_c0_g1	FALSE	FALSE	TRUE	--	--	--	--	--	--	--
DN120128_c0_g1	FALSE	TRUE	TRUE	--	--	--	--	--	--	--
DN139715_c0_g1	FALSE	TRUE	TRUE	K21888 glutathione dehydrogenase/transferase [EC:1.8.5.1 2.5.1.18] | (RefSeq) glutathione S-transferase DHAR2-like (A)	uncharacterized protein A4U43_C04F21200 [Asparagus officinalis]	RecName: Full=Phosphatidylcholine:diacylglycerol cholinephosphotransferase 1; Short=AtPDCT1; EC=2.7.8.-; AltName: Full=Protein REDUCED OLEATE DESATURATION 1;	SubName: Full=Phosphatidylcholine:diacylglycerol cholinephosphotransferase 1 {ECO:0000313|EMBL:OAY72042.1};	--	GO:0016021,integral component of membrane; GO:0004142,diacylglycerol cholinephosphotransferase activity; GO:0046470,phosphatidylcholine metabolic process	--
DN111309_c0_g1	FALSE	FALSE	TRUE	K09841 xanthoxin dehydrogenase [EC:1.1.1.288] | (RefSeq) xanthoxin dehydrogenase-like (A)	PREDICTED: short-chain dehydrogenase reductase 3b-like [Phoenix dactylifera]	RecName: Full=Short-chain dehydrogenase reductase 3a; Short=AtSDR3a; EC=1.1.1.-;	SubName: Full=short-chain dehydrogenase reductase 3b-like {ECO:0000313|RefSeq:XP_008812964.1};	Reductases with broad range of substrate specificities	GO:0016491,oxidoreductase activity; GO:0042742,defense response to bacterium; GO:0009626,plant-type hypersensitive response	KR domain
DN127060_c0_g1	FALSE	FALSE	TRUE	--	PREDICTED: uncharacterized protein LOC105060946 isoform X2 [Elaeis guineensis]	--	SubName: Full=uncharacterized protein LOC103711318 {ECO:0000313|RefSeq:XP_008795639.1};	--	--	Domain of unknown function (DUF4228)
DN140031_c0_g1	FALSE	TRUE	TRUE	--	PREDICTED: lipid transfer-like protein VAS [Brachypodium distachyon]	RecName: Full=Lipid transfer-like protein VAS; Flags: Precursor;	SubName: Full=Uncharacterized protein {ECO:0000313|EnsemblPlants:TRIAE_CS42_7AL_TGACv1_556692_AA1769000.2};	--	GO:0031225,anchored component of membrane; GO:0008289,lipid binding	Protease inhibitor/seed storage/LTP family
DN138083_c0_g3	FALSE	TRUE	TRUE	--	pathogenesis-related protein 4 [Lilium hybrid division VII]	RecName: Full=Wheatwin-2; AltName: Full=Pathogenesis-related protein 4b; Flags: Precursor;	SubName: Full=Pathogenesis-related protein 4 {ECO:0000313|EMBL:APG55502.1};	Predicted chitinase	GO:0042742,defense response to bacterium; GO:0050832,defense response to fungus; GO:0031640,killing of cells of other organism; GO:0009626,plant-type hypersensitive response	Barwin family
DN136110_c1_g1	FALSE	TRUE	TRUE	--	--	--	--	--	--	--
DN126950_c0_g1	FALSE	FALSE	TRUE	K20642 Rho GTPase-activating protein 22/24/25 | (RefSeq) rho GTPase-activating protein 1-like (A)	PREDICTED: protein FANTASTIC FOUR 3 [Phoenix dactylifera]	--	SubName: Full=protein FANTASTIC FOUR 3 {ECO:0000313|RefSeq:XP_008784032.1};	--	--	Fantastic Four meristem regulator
DN131388_c0_g7	FALSE	TRUE	TRUE	--	--	--	--	--	--	--
DN143564_c3_g1	TRUE	TRUE	TRUE	K04733 interleukin-1 receptor-associated kinase 4 [EC:2.7.11.1] | (RefSeq) LEAF RUST 10 DISEASE-RESISTANCE LOCUS RECEPTOR-LIKE PROTEIN KINASE-like 2.4 (A)	PREDICTED: thaumatin-like protein 1 [Fragaria vesca subsp. vesca]	RecName: Full=Thaumatin-like protein 1a; AltName: Full=Mdtl1; AltName: Full=Pathogenesis-related protein 5a; Short=PR-5a; AltName: Allergen=Mal d 2; Flags: Precursor;	SubName: Full=Uncharacterized protein {ECO:0000313|EMBL:OWM78547.1};	--	GO:0005576,extracellular region	Beta-1,3-glucanase
DN142495_c0_g2	TRUE	TRUE	TRUE	K08254 glucan endo-1,3-alpha-glucosidase [EC:3.2.1.59] | (RefSeq) glucan endo-1,3-alpha-glucosidase agn1-like (A)	glucan endo-1,3-alpha-glucosidase agn1 [Quercus suber]	--	SubName: Full=Glucan endo-1,3-alpha-glucosidase agn1 {ECO:0000313|EMBL:JAT63959.1};	--	GO:0016787,hydrolase activity	Glycosyl hydrolase family 99
DN136301_c1_g1	FALSE	FALSE	TRUE	K08232 monodehydroascorbate reductase (NADH) [EC:1.6.5.4] | (RefSeq) monodehydroascorbate reductase-like (A)	monodehydroascorbate reductase-like [Dendrobium catenatum]	RecName: Full=Monodehydroascorbate reductase 3, cytosolic {ECO:0000305}; Short=OsMDAR3 {ECO:0000303|PubMed:25546583}; Short=OsMDHAR3 {ECO:0000303|PubMed:25546583}; EC=1.6.5.4 {ECO:0000269|PubMed:24376554, ECO:0000269|PubMed:27652777};	SubName: Full=monodehydroascorbate reductase {ECO:0000313|RefSeq:XP_010242614.1};	Monodehydroascorbate/ferredoxin reductase	GO:0005737,cytoplasm; GO:0050660,flavin adenine dinucleotide binding; GO:0016656,monodehydroascorbate reductase (NADH) activity; GO:0098869,cellular oxidant detoxification	Tryptophan halogenase
DN128401_c2_g1	FALSE	FALSE	TRUE	--	type 2 nonspecific lipid transfer protein LTP202 [Elaeis guineensis]	RecName: Full=Probable non-specific lipid-transfer protein AKCS9; Short=LTP; Flags: Precursor;	SubName: Full=Type 2 nonspecific lipid transfer protein LTP202 {ECO:0000313|EMBL:AOC88975.1};	--	GO:0008289,lipid binding; GO:0006869,lipid transport	Probable lipid transfer
DN138654_c0_g2	FALSE	FALSE	TRUE	K10999 cellulose synthase A [EC:2.4.1.12] | (RefSeq) cellulose synthase A catalytic subunit 7 [UDP-forming] isoform X1 (A)	PREDICTED: cellulose synthase-like protein G2 isoform X1 [Phoenix dactylifera]	RecName: Full=Cellulose synthase-like protein G1; Short=AtCslG1; EC=2.4.1.-;	SubName: Full=cellulose synthase-like protein G2 isoform X1 {ECO:0000313|RefSeq:XP_008777721.1, ECO:0000313|RefSeq:XP_008777722.1};	--	GO:0005794,Golgi apparatus; GO:0000139,Golgi membrane; GO:0016021,integral component of membrane; GO:0005886,plasma membrane; GO:0016760,cellulose synthase (UDP-forming) activity; GO:0016759,cellulose synthase activity; GO:0071555,cell wall organization; GO:0030244,cellulose biosynthetic process; GO:0009833,plant-type primary cell wall biogenesis	Glycosyl transferase family group 2
DN140581_c2_g1	FALSE	FALSE	TRUE	K00033 6-phosphogluconate dehydrogenase [EC:1.1.1.44 1.1.1.343] | (RefSeq) 6-phosphogluconate dehydrogenase, decarboxylating 1-like (A)	PREDICTED: 6-phosphogluconate dehydrogenase, decarboxylating 1-like [Elaeis guineensis]	RecName: Full=6-phosphogluconate dehydrogenase, decarboxylating 1; Short=OsG6PGH1; EC=1.1.1.44;	SubName: Full=6-phosphogluconate dehydrogenase, decarboxylating 3 {ECO:0000313|EMBL:PKU69272.1};	6-phosphogluconate dehydrogenase	GO:0005737,cytoplasm; GO:0004616,phosphogluconate dehydrogenase (decarboxylating) activity; GO:0019521,D-gluconate metabolic process; GO:0006098,pentose-phosphate shunt; GO:0009737,response to abscisic acid; GO:0009409,response to cold; GO:0009651,response to salt stress; GO:0009414,response to water deprivation	NAD binding domain of 6-phosphogluconate dehydrogenase
DN143241_c0_g1	FALSE	TRUE	TRUE	K04733 interleukin-1 receptor-associated kinase 4 [EC:2.7.11.1] | (RefSeq) LOW QUALITY PROTEIN: G-type lectin S-receptor-like serine/threonine-protein kinase At4g27290 (A)	PREDICTED: receptor-like serine/threonine-protein kinase SD1-8, partial [Phoenix dactylifera]	RecName: Full=Receptor-like serine/threonine-protein kinase SD1-8; EC=2.7.11.1; AltName: Full=Arabidopsis thaliana receptor kinase 3; AltName: Full=S-domain-1 (SD1) receptor kinase 8; Short=SD1-8; Flags: Precursor;	SubName: Full=receptor-like serine/threonine-protein kinase SD1-8 {ECO:0000313|RefSeq:XP_017702335.1};	--	GO:0016021,integral component of membrane; GO:0005886,plasma membrane; GO:0009506,plasmodesma; GO:0005773,vacuole; GO:0005524,ATP binding; GO:0030246,carbohydrate binding; GO:0004674,protein serine/threonine kinase activity; GO:0004675,transmembrane receptor protein serine/threonine kinase activity; GO:0031625,ubiquitin protein ligase binding; GO:0006468,protein phosphorylation; GO:0048544,recogn…	Haspin like kinase domain
DN137883_c1_g1	FALSE	FALSE	TRUE	--	--	--	--	--	--	--
DN124112_c0_g1	FALSE	FALSE	TRUE	--	--	--	--	--	--	--
DN141268_c1_g2	FALSE	TRUE	TRUE	--	hypothetical protein TorRG33x02_356110 [Trema orientalis]	--	SubName: Full=uncharacterized protein LOC103715847 {ECO:0000313|RefSeq:XP_008801836.1};	--	--	--
DN141410_c0_g2	FALSE	TRUE	TRUE	K17982 geranyllinalool synthase [EC:4.2.3.144] | (RefSeq) (E,E)-geranyllinalool synthase-like (A)	linalool synthase [Lilium sp. BT-2016]	RecName: Full=(E,E)-geranyllinalool synthase; EC=4.2.3.144; AltName: Full=Terpenoid synthase 4; Short=AtTPS04;	SubName: Full=Linalool synthase {ECO:0000313|EMBL:AMT81306.1};	--	GO:0005737,cytoplasm; GO:0080013,(E,E)-geranyllinalool synthase activity; GO:0000287,magnesium ion binding; GO:0010333,terpene synthase activity; GO:0016102,diterpenoid biosynthetic process; GO:0009617,response to bacterium; GO:0080027,response to herbivore; GO:0009753,response to jasmonic acid; GO:0000304,response to singlet oxygen; GO:0009611,response to wounding	--
DN130184_c0_g1	FALSE	FALSE	TRUE	K00652 8-amino-7-oxononanoate synthase [EC:2.3.1.47] | (RefSeq) 8-amino-7-oxononanoate synthase (A)	PREDICTED: 8-amino-7-oxononanoate synthase [Phoenix dactylifera]	RecName: Full=8-amino-7-oxononanoate synthase; Short=AONS; EC=2.3.1.47 {ECO:0000269|PubMed:16299174}; AltName: Full=7-keto-8-amino-pelargonic acid synthase {ECO:0000303|PubMed:16299174}; Short=7-KAP synthase {ECO:0000303|PubMed:16299174}; Short=KAPA synthase {ECO:0000303|PubMed:16299174}; AltName: Full=8-amino-7-ketopelargonate synthase; AltName: Full=Biotin synthase 4 {ECO:0000303|PubMed:2212645…	SubName: Full=8-amino-7-oxononanoate synthase {ECO:0000313|RefSeq:XP_008803821.1};	Glycine C-acetyltransferase/2-amino-3-ketobutyrate-CoA ligase	GO:0005829,cytosol; GO:0005777,peroxisome; GO:0008710,8-amino-7-oxononanoate synthase activity; GO:0030170,pyridoxal phosphate binding; GO:0009102,biotin biosynthetic process	Cys/Met metabolism PLP-dependent enzyme
DN136971_c0_g2	FALSE	TRUE	TRUE	K08869 aarF domain-containing kinase | (RefSeq) uncharacterized LOC105049295 (A)	PREDICTED: uncharacterized protein LOC105049295 isoform X1 [Elaeis guineensis]	RecName: Full=Protein ACTIVITY OF BC1 COMPLEX KINASE 8, chloroplastic {ECO:0000303|PubMed:22694836}; Short=ABC1-LIKE KINASE 8 {ECO:0000303|PubMed:22694836}; EC=2.7.11.1 {ECO:0000250|UniProtKB:Q9MA15}; AltName: Full=ABC2 homolog protein 13 {ECO:0000303|PubMed:11346655}; Short=AtATH13 {ECO:0000303|PubMed:11346655}; AltName: Full=Oxidative stress-related ABC1-like protein 1, chloroplastic {ECO:00003…	SubName: Full=uncharacterized protein LOC103713116 {ECO:0000313|RefSeq:XP_008798142.1};	Predicted unusual protein kinase	GO:0009507,chloroplast; GO:0009941,chloroplast envelope; GO:0031969,chloroplast membrane; GO:0016021,integral component of membrane; GO:0005524,ATP binding; GO:0016301,kinase activity; GO:0005215,transporter activity; GO:0034599,cellular response to oxidative stress; GO:0007623,circadian rhythm; GO:0055072,iron ion homeostasis; GO:0010150,leaf senescence; GO:0046467,membrane lipid biosynthetic pr…	Lipopolysaccharide core biosynthesis protein (WaaY)
DN126640_c1_g1	FALSE	TRUE	TRUE	--	putative 4-hydroxy-4-methyl-2-oxoglutarate aldolase 3 isoform X1 [Asparagus officinalis]	RecName: Full=Putative 4-hydroxy-4-methyl-2-oxoglutarate aldolase 3; Short=HMG aldolase 3; EC=4.1.3.17; AltName: Full=Oxaloacetate decarboxylase; Short=OAA decarboxylase; EC=4.1.1.3; AltName: Full=Regulator of ribonuclease activity homolog 3; AltName: Full=RraA-like protein 3;	RecName: Full=4-hydroxy-4-methyl-2-oxoglutarate aldolase {ECO:0000256|RuleBase:RU004338}; Short=HMG aldolase {ECO:0000256|RuleBase:RU004338}; EC=4.1.1.3 {ECO:0000256|RuleBase:RU004338}; EC=4.1.3.17 {ECO:0000256|RuleBase:RU004338}; AltName: Full=Oxaloacetate decarboxylase {ECO:0000256|RuleBase:RU004338};	--	GO:0047443,4-hydroxy-4-methyl-2-oxoglutarate aldolase activity; GO:0046872,metal ion binding; GO:0008948,oxaloacetate decarboxylase activity; GO:0008428,ribonuclease inhibitor activity; GO:0051252,regulation of RNA metabolic process	Aldolase/RraA
DN125152_c0_g1	FALSE	TRUE	TRUE	K15920 xylan 1,4-beta-xylosidase [EC:3.2.1.37] | (RefSeq) probable beta-D-xylosidase 5 isoform X2 (A)	uncharacterized protein LOC110027245 [Phalaenopsis equestris]	--	SubName: Full=Uncharacterized protein {ECO:0000313|EMBL:PKA59899.1};	--	--	--
DN142419_c0_g1	FALSE	TRUE	TRUE	K13466 EIX receptor 1/2 | (RefSeq) Eix2; EIX receptor 2 (A)	probable LRR receptor-like serine/threonine-protein kinase At1g34110 [Asparagus officinalis]	RecName: Full=Receptor-like protein EIX2 {ECO:0000305}; AltName: Full=EIX receptor 2 {ECO:0000312|EMBL:AAR28378.1}; Flags: Precursor;	SubName: Full=receptor-like protein 12 {ECO:0000313|RefSeq:XP_010241269.1};	FOG: Leucine rich repeat	GO:0016021,integral component of membrane; GO:0005886,plasma membrane; GO:0050832,defense response to fungus	Leucine Rich Repeat
DN143767_c0_g1	FALSE	FALSE	TRUE	K03021 DNA-directed RNA polymerase III subunit RPC2 [EC:2.7.7.6] | (RefSeq) DNA-directed RNA polymerase (A)	PREDICTED: phytosulfokine receptor 1-like [Musa acuminata subsp. malaccensis]	RecName: Full=Receptor-like protein EIX2 {ECO:0000305}; AltName: Full=EIX receptor 2 {ECO:0000312|EMBL:AAR28378.1}; Flags: Precursor;	SubName: Full=Uncharacterized protein {ECO:0000313|EMBL:CAN59765.1};	FOG: Leucine rich repeat	GO:0016021,integral component of membrane; GO:0005886,plasma membrane; GO:0050832,defense response to fungus	Leucine Rich repeats (2 copies)
DN133160_c1_g1	FALSE	TRUE	TRUE	K04733 interleukin-1 receptor-associated kinase 4 [EC:2.7.11.1] | (RefSeq) calcium/calmodulin-regulated receptor-like kinase 2 isoform X1 (A)	PREDICTED: calcium/calmodulin-regulated receptor-like kinase 2 [Phoenix dactylifera]	RecName: Full=Calcium/calmodulin-regulated receptor-like kinase 2 {ECO:0000303|PubMed:21056039}; Short=AtCRLK2 {ECO:0000303|PubMed:21056039}; EC=2.7.11.1;	SubName: Full=calcium/calmodulin-regulated receptor-like kinase 2 {ECO:0000313|RefSeq:XP_008788929.1};	Serine/threonine protein kinase	GO:0016021,integral component of membrane; GO:0005886,plasma membrane; GO:0005524,ATP binding; GO:0004674,protein serine/threonine kinase activity	Protein-kinase domain of FAM69
DN137991_c0_g1	FALSE	TRUE	TRUE	K12471 epsin | (RefSeq) epsin-3 (A)	PREDICTED: epsin-3 [Elaeis guineensis]	--	SubName: Full=epsin-2-like {ECO:0000313|RefSeq:XP_008802749.1};	Equilibrative nucleoside transporter protein	--	ENTH domain
DN139016_c2_g1	FALSE	TRUE	TRUE	K01126 glycerophosphoryl diester phosphodiesterase [EC:3.1.4.46] | (RefSeq) glycerophosphodiester phosphodiesterase GDPD6-like (A)	PREDICTED: glycerophosphodiester phosphodiesterase GDPD6-like isoform X2 [Phoenix dactylifera]	RecName: Full=Glycerophosphodiester phosphodiesterase GDPD5 {ECO:0000305}; EC=3.1.4.46 {ECO:0000250|UniProtKB:Q9SGA2}; AltName: Full=Glycerophosphodiester phosphodiesterase 5 {ECO:0000303|PubMed:21323773}; Short=ATGDPD5 {ECO:0000303|PubMed:21323773}; Flags: Precursor;	SubName: Full=glycerophosphodiester phosphodiesterase GDPD6-like isoform X2 {ECO:0000313|RefSeq:XP_008805141.1};	Glycerophosphoryl diester phosphodiesterase	GO:0005618,cell wall; GO:0005576,extracellular region; GO:0005773,vacuole; GO:0008889,glycerophosphodiester phosphodiesterase activity; GO:0006071,glycerol metabolic process; GO:0006629,lipid metabolic process	Glycerophosphoryl diester phosphodiesterase family
DN143053_c2_g1	FALSE	TRUE	TRUE	--	hypothetical protein VITISV_034701 [Vitis vinifera]	--	SubName: Full=Uncharacterized protein {ECO:0000313|EMBL:CAN62284.1};	--	GO:0003824,catalytic activity	HpcH/HpaI aldolase/citrate lyase family
DN130953_c0_g1	FALSE	FALSE	TRUE	K15285 solute carrier family 35, member E3 | (RAP-DB) Os06g0506200; Protein of unknown function DUF250 domain containing protein. (A)	PREDICTED: uncharacterized membrane protein At1g06890 isoform X2 [Elaeis guineensis]	RecName: Full=UDP-xylose transporter 1 {ECO:0000312|EMBL:AKA88212.1};	SubName: Full=Putative integral membrane protein {ECO:0000313|EnsemblPlants:TRIAE_CS42_2DL_TGACv1_158449_AA0518980.2};	Glucose-6-phosphate/phosphate and phosphoenolpyruvate/phosphate antiporter	GO:0005783,endoplasmic reticulum; GO:0005789,endoplasmic reticulum membrane; GO:0005794,Golgi apparatus; GO:0000139,Golgi membrane; GO:0016021,integral component of membrane; GO:0015297,antiporter activity; GO:0005464,UDP-xylose transmembrane transporter activity; GO:0008643,carbohydrate transport; GO:0015790,UDP-xylose transmembrane transport	Triose-phosphate Transporter family
DN130238_c1_g1	TRUE	TRUE	TRUE	K03549 KUP system potassium uptake protein | (RefSeq) potassium transporter 5-like (A)	potassium transporter 5-like [Phalaenopsis equestris]	RecName: Full=Potassium transporter 5; AltName: Full=OsHAK5;	RecName: Full=Potassium transporter {ECO:0000256|RuleBase:RU321113};	--	GO:0016021,integral component of membrane; GO:0016020,membrane; GO:0015079,potassium ion transmembrane transporter activity	K+ potassium transporter
DN133513_c4_g1	FALSE	FALSE	TRUE	K01051 pectinesterase [EC:3.1.1.11] | (RefSeq) pectinesterase-like (A)	PREDICTED: pectinesterase-like [Elaeis guineensis]	RecName: Full=Probable pectinesterase/pectinesterase inhibitor 6; Includes: RecName: Full=Pectinesterase inhibitor 6; AltName: Full=Pectin methylesterase inhibitor 6; Includes: RecName: Full=Pectinesterase 6; Short=PE 6; EC=3.1.1.11; AltName: Full=Pectin methylesterase 6; Short=AtPME6; Flags: Precursor;	RecName: Full=Pectinesterase {ECO:0000256|RuleBase:RU000589}; EC=3.1.1.11 {ECO:0000256|RuleBase:RU000589};	--	GO:0071944,cell periphery; GO:0005618,cell wall; GO:0005576,extracellular region; GO:0045330,aspartyl esterase activity; GO:0030599,pectinesterase activity; GO:0046910,pectinesterase inhibitor activity; GO:0042545,cell wall modification; GO:0045490,pectin catabolic process	Plant invertase/pectin methylesterase inhibitor
DN137975_c4_g1	FALSE	FALSE	TRUE	K04733 interleukin-1 receptor-associated kinase 4 [EC:2.7.11.1] | (RefSeq) LEAF RUST 10 DISEASE-RESISTANCE LOCUS RECEPTOR-LIKE PROTEIN KINASE-like 1.2 isoform X1 (A)	PREDICTED: LEAF RUST 10 DISEASE-RESISTANCE LOCUS RECEPTOR-LIKE PROTEIN KINASE-like 1.2 [Elaeis guineensis]	RecName: Full=LEAF RUST 10 DISEASE-RESISTANCE LOCUS RECEPTOR-LIKE PROTEIN KINASE-like 1.1 {ECO:0000303|PubMed:12805585}; EC=2.7.11.1; AltName: Full=Probable receptor-like serine/threonine-protein kinase LRK10L-1.1 {ECO:0000305}; Flags: Precursor;	SubName: Full=LEAF RUST 10 DISEASE-RESISTANCE LOCUS RECEPTOR-LIKE PROTEIN KINASE-like 1.2 isoform X4 {ECO:0000313|RefSeq:XP_017699696.1};	Serine/threonine protein kinase	GO:0016021,integral component of membrane; GO:0005886,plasma membrane; GO:0005524,ATP binding; GO:0030247,polysaccharide binding; GO:0004674,protein serine/threonine kinase activity; GO:0007166,cell surface receptor signaling pathway	ABC1 family
DN128574_c0_g1	FALSE	FALSE	TRUE	K10405 kinesin family member C1 | (RefSeq) kinesin-like protein KIN-14D (A)	PREDICTED: kinesin-like protein KIN-14D isoform X2 [Elaeis guineensis]	RecName: Full=Kinesin-like protein KIN-14H {ECO:0000305};	RecName: Full=Kinesin-like protein {ECO:0000256|RuleBase:RU000394};	Kinesin (KAR3 subfamily)	GO:0005871,kinesin complex; GO:0005874,microtubule; GO:0005524,ATP binding; GO:0016887,ATPase activity; GO:0008017,microtubule binding; GO:0003777,microtubule motor activity; GO:0007018,microtubule-based movement	Cell division protein ZapB
DN116999_c0_g1	FALSE	FALSE	TRUE	K00700 1,4-alpha-glucan branching enzyme [EC:2.4.1.18] | (RefSeq) 1,4-alpha-glucan-branching enzyme, chloroplastic/amyloplastic-like (A)	APO protein 2, chloroplastic-like isoform X1 [Ananas comosus]	RecName: Full=APO protein 2, chloroplastic; AltName: Full=Accumulation of photosystem I protein 2; AltName: Full=Protein EMBRYO DEFECTIVE 1629; Flags: Precursor;	SubName: Full=Uncharacterized protein {ECO:0000313|EnsemblPlants:GSMUA_Achr7P27400_001};	--	GO:0009507,chloroplast; GO:0003723,RNA binding	APO RNA-binding
DN136677_c3_g2	FALSE	FALSE	TRUE	K10999 cellulose synthase A [EC:2.4.1.12] | (RefSeq) cellulose synthase A catalytic subunit 9 [UDP-forming] (A)	PREDICTED: cellulose synthase A catalytic subunit 9 [UDP-forming]	RecName: Full=Cellulose synthase A catalytic subunit 9 [UDP-forming]; EC=2.4.1.12; AltName: Full=OsCesA9;	RecName: Full=Cellulose synthase {ECO:0000256|RuleBase:RU361116}; EC=2.4.1.12 {ECO:0000256|RuleBase:RU361116};	--	GO:0010330,cellulose synthase complex; GO:0009507,chloroplast; GO:0005794,Golgi apparatus; GO:0016021,integral component of membrane; GO:0005886,plasma membrane; GO:0016760,cellulose synthase (UDP-forming) activity; GO:0016759,cellulose synthase activity; GO:0046872,metal ion binding; GO:0030244,cellulose biosynthetic process; GO:0009833,plant-type primary cell wall biogenesis; GO:0009834,plant-t…	Glycosyl transferase family group 2
DN143017_c2_g3	FALSE	TRUE	TRUE	--	--	--	--	--	--	--
DN124584_c0_g1	FALSE	FALSE	TRUE	K01379 cathepsin D [EC:3.4.23.5] | (RefSeq) aspartyl protease AED3-like (A)	PREDICTED: aspartyl protease AED3-like [Musa acuminata subsp. malaccensis]	RecName: Full=Aspartyl protease AED3 {ECO:0000303|PubMed:24755512}; EC=3.4.23.- {ECO:0000305}; AltName: Full=Apoplastic EDS1-dependent protein 3 {ECO:0000303|PubMed:24755512}; Flags: Precursor;	SubName: Full=aspartyl protease AED3-like {ECO:0000313|RefSeq:XP_008782021.1};	Aspartyl protease	GO:0048046,apoplast; GO:0005618,cell wall; GO:0009505,plant-type cell wall; GO:0004190,aspartic-type endopeptidase activity; GO:0000166,nucleotide binding; GO:0030163,protein catabolic process; GO:0006508,proteolysis; GO:0043067,regulation of programmed cell death; GO:0009627,systemic acquired resistance	Eukaryotic aspartyl protease
DN139277_c0_g2	FALSE	TRUE	TRUE	K00487 trans-cinnamate 4-monooxygenase [EC:1.14.13.11] | (RefSeq) trans-cinnamate 4-monooxygenase-like (A)	cinnamate-4-hydroxylase [Lilium regale]	RecName: Full=Trans-cinnamate 4-monooxygenase; EC=1.14.13.11; AltName: Full=Cinnamic acid 4-hydroxylase; Short=C4H; Short=CA4H; AltName: Full=Cytochrome P450 73; AltName: Full=Cytochrome P450C4H;	SubName: Full=Cinnamate-4-hydroxylase {ECO:0000313|EMBL:ASV46321.1};	Cytochrome P450 CYP2 subfamily	GO:0020037,heme binding; GO:0005506,iron ion binding; GO:0016710,trans-cinnamate 4-monooxygenase activity	Cytochrome P450
DN140796_c1_g1	FALSE	TRUE	TRUE	K01535 H+-transporting ATPase [EC:3.6.3.6] | (RefSeq) plasma membrane ATPase (A)	PREDICTED: plasma membrane ATPase isoform X3 [Elaeis guineensis]	RecName: Full=Plasma membrane ATPase 4; EC=3.6.3.6; AltName: Full=Proton pump 4;	RecName: Full=Plasma membrane ATPase {ECO:0000256|RuleBase:RU362083}; EC=3.6.3.6 {ECO:0000256|RuleBase:RU362083};	Plasma membrane H+-transporting ATPase	GO:0016021,integral component of membrane; GO:0005886,plasma membrane; GO:0005524,ATP binding; GO:0008553,proton-exporting ATPase activity, phosphorylative mechanism; GO:0046872,metal ion binding; GO:0006754,ATP biosynthetic process	--
DN138447_c2_g1	FALSE	TRUE	TRUE	K14308 nuclear pore complex protein Nup54 | (RefSeq) LOW QUALITY PROTEIN: uncharacterized protein LOC106359187 (A)	PREDICTED: F-box/kelch-repeat protein At1g67480-like [Phoenix dactylifera]	RecName: Full=F-box/kelch-repeat protein At1g67480;	SubName: Full=F-box/kelch-repeat protein At1g67480-like {ECO:0000313|RefSeq:XP_008806043.1, ECO:0000313|RefSeq:XP_008806044.1, ECO:0000313|RefSeq:XP_008806045.1};	FOG: Kelch repeat	GO:0031463,Cul3-RING ubiquitin ligase complex; GO:0016567,protein ubiquitination	F-box domain
DN130539_c0_g2	FALSE	TRUE	TRUE	--	--	--	--	--	--	--
DN138328_c3_g1	FALSE	FALSE	TRUE	K01626 3-deoxy-7-phosphoheptulonate synthase [EC:2.5.1.54] | (RefSeq) phospho-2-dehydro-3-deoxyheptonate aldolase 2, chloroplastic (A)	PREDICTED: phospho-2-dehydro-3-deoxyheptonate aldolase 2, chloroplastic [Elaeis guineensis]	RecName: Full=Phospho-2-dehydro-3-deoxyheptonate aldolase 1, chloroplastic; EC=2.5.1.54; AltName: Full=3-deoxy-D-arabino-heptulosonate 7-phosphate synthase 1; AltName: Full=DAHP synthase 1; AltName: Full=Phospho-2-keto-3-deoxyheptonate aldolase 1; Flags: Precursor;	RecName: Full=Phospho-2-dehydro-3-deoxyheptonate aldolase {ECO:0000256|RuleBase:RU363071}; EC=2.5.1.54 {ECO:0000256|RuleBase:RU363071};	--	GO:0009507,chloroplast; GO:0003849,3-deoxy-7-phosphoheptulonate synthase activity; GO:0009073,aromatic amino acid family biosynthetic process; GO:0009423,chorismate biosynthetic process	Class-II DAHP synthetase family
DN127430_c0_g1	FALSE	TRUE	TRUE	K03188 urease accessory protein | (RefSeq) uncharacterized protein LOC108224146 isoform X1 (A)	PREDICTED: F-box protein At2g02240 [Musa acuminata subsp. malaccensis]	RecName: Full=F-box protein At2g02240;	SubName: Full=F-box protein PP2-B11-like {ECO:0000313|RefSeq:XP_008803651.1};	--	GO:0009793,embryo development ending in seed dormancy	F-box domain
DN141155_c2_g4	FALSE	TRUE	TRUE	--	intracellular pathogenesis-related protein PR-105, partial [Lilium longiflorum]	RecName: Full=Pathogenesis-related protein 1; Short=AOPR1;	SubName: Full=Intracellular pathogenesis-related protein PR-105 {ECO:0000313|EMBL:AAF21624.1}; Flags: Fragment;	--	GO:0005737,cytoplasm; GO:0006952,defense response; GO:0009607,response to biotic stimulus	Pathogenesis-related protein Bet v I family
DN139163_c0_g1	FALSE	TRUE	TRUE	K13248 pyridoxal phosphate phosphatase PHOSPHO2 [EC:3.1.3.74] | (RefSeq) inorganic pyrophosphatase 2-like (A)	PREDICTED: inorganic pyrophosphatase 2 isoform X2 [Phoenix dactylifera]	RecName: Full=Inorganic pyrophosphatase 2; Short=AtPPsPase2; Short=PPi phosphatase 2; Short=Pyrophosphate-specific phosphatase 2; EC=3.6.1.1;	SubName: Full=inorganic pyrophosphatase 2 isoform X2 {ECO:0000313|RefSeq:XP_017699297.1};	Predicted haloacid dehalogenase-like hydrolase	GO:0004427,inorganic diphosphatase activity; GO:0046872,metal ion binding; GO:0052731,phosphocholine phosphatase activity; GO:0052732,phosphoethanolamine phosphatase activity; GO:0051262,protein tetramerization	Putative Phosphatase
DN134946_c3_g2	FALSE	TRUE	TRUE	K00799 glutathione S-transferase [EC:2.5.1.18] | (RefSeq) glutathione S-transferase U17-like (A)	PREDICTED: glutathione S-transferase U17-like [Phoenix dactylifera]	RecName: Full=Glutathione S-transferase U18; Short=AtGSTU18; EC=2.5.1.18; AltName: Full=GST class-tau member 18; AltName: Full=Glutathione S-transferase 29;	SubName: Full=glutathione S-transferase U17-like {ECO:0000313|RefSeq:XP_008778822.1};	Glutathione S-transferase	GO:0005737,cytoplasm; GO:0005829,cytosol; GO:0004364,glutathione transferase activity; GO:0006749,glutathione metabolic process; GO:0009407,toxin catabolic process	Glutathione S-transferase, N-terminal domain
DN134865_c2_g1	FALSE	TRUE	TRUE	K14975 codeine 3-O-demethylase [EC:1.14.11.32] | (RefSeq) codeine O-demethylase (A)	PREDICTED: S-norcoclaurine synthase 1-like [Phoenix dactylifera]	RecName: Full=Protein SRG1; Short=AtSRG1; AltName: Full=Protein SENESCENCE-RELATED GENE 1;	SubName: Full=S-norcoclaurine synthase 1-like {ECO:0000313|RefSeq:XP_008802804.1};	Iron/ascorbate family oxidoreductases	GO:0046872,metal ion binding; GO:0016682,oxidoreductase activity, acting on diphenols and related substances as donors, oxygen as acceptor; GO:0010150,leaf senescence	non-haem dioxygenase in morphine synthesis N-terminal
DN138866_c0_g1	FALSE	TRUE	TRUE	--	PREDICTED: UNC93-like protein 1 [Elaeis guineensis]	RecName: Full=UNC93-like protein 2;	SubName: Full=Uncharacterized protein {ECO:0000313|EnsemblPlants:GSMUA_Achr11P02670_001};	Uncharacterized conserved protein	GO:0016021,integral component of membrane	Major Facilitator Superfamily
DN141429_c0_g1	FALSE	TRUE	TRUE	K03695 ATP-dependent Clp protease ATP-binding subunit ClpB | (RefSeq) chaperone protein ClpB1-like (A)	PREDICTED: aluminum-activated malate transporter 1-like [Musa acuminata subsp. malaccensis]	RecName: Full=Aluminum-activated malate transporter 1; Short=TaALMT1;	SubName: Full=Uncharacterized protein {ECO:0000313|EnsemblPlants:GSMUA_Achr8P30390_001};	Predicted membrane protein	GO:0016021,integral component of membrane; GO:0005886,plasma membrane; GO:0015743,malate transport	Fusaric acid resistance protein family
DN143756_c1_g3	FALSE	TRUE	TRUE	K07408 cytochrome P450 family 1 subfamily A polypeptide 1 [EC:1.14.14.1] | (RefSeq) cytochrome P450 89A2-like (A)	PREDICTED: cytochrome P450 89A2-like [Elaeis guineensis]	RecName: Full=Cytochrome P450 89A9; EC=1.14.-.-;	SubName: Full=cytochrome P450 89A2-like {ECO:0000313|RefSeq:XP_008800986.1};	Cytochrome P450 CYP2 subfamily	GO:0005789,endoplasmic reticulum membrane; GO:0016021,integral component of membrane; GO:0016020,membrane; GO:0020037,heme binding; GO:0005506,iron ion binding; GO:0016709,oxidoreductase activity, acting on paired donors, with incorporation or reduction of molecular oxygen, NAD(P)H as one donor, and incorporation of one atom of oxygen; GO:0044550,secondary metabolite biosynthetic process	Cytochrome P450
DN142672_c1_g1	FALSE	TRUE	TRUE	--	PREDICTED: F-box/kelch-repeat protein SKIP6-like [Elaeis guineensis]	RecName: Full=F-box/kelch-repeat protein SKIP6; AltName: Full=SKP1-interacting partner 6;	SubName: Full=F-box/kelch-repeat protein SKIP6-like {ECO:0000313|RefSeq:XP_008781021.1};	FOG: Kelch repeat	GO:0016567,protein ubiquitination	F-box-like
DN135105_c0_g1	FALSE	TRUE	TRUE	K01179 endoglucanase [EC:3.2.1.4] | (RefSeq) POPTRDRAFT_755862; glycosyl hydrolase family 9 family protein (A)	PREDICTED: endoglucanase 11 [Elaeis guineensis]	RecName: Full=Endoglucanase 7; EC=3.2.1.4; AltName: Full=Endo-1,4-beta glucanase 7; AltName: Full=OsGLU10; Flags: Precursor;	RecName: Full=Endoglucanase {ECO:0000256|RuleBase:RU361166}; EC=3.2.1.4 {ECO:0000256|RuleBase:RU361166};	--	GO:0005576,extracellular region; GO:0008810,cellulase activity; GO:0071555,cell wall organization; GO:0030245,cellulose catabolic process	Glycosyl hydrolase family 9
DN141135_c3_g4	FALSE	FALSE	TRUE	K01800 maleylacetoacetate isomerase [EC:5.2.1.2] | (RefSeq) glutathione S-transferase zeta class (A)	PREDICTED: glutathione S-transferase zeta class [Elaeis guineensis]	RecName: Full=Glutathione S-transferase zeta class; EC=2.5.1.18;	SubName: Full=glutathione S-transferase zeta class-like isoform X1 {ECO:0000313|RefSeq:XP_008776183.1}; SubName: Full=glutathione S-transferase zeta class-like isoform X2 {ECO:0000313|RefSeq:XP_017695917.1};	Glutathione S-transferase	GO:0005737,cytoplasm; GO:0004364,glutathione transferase activity; GO:0009072,aromatic amino acid family metabolic process	Glutathione S-transferase, C-terminal domain
DN127324_c1_g1	FALSE	FALSE	TRUE	--	PREDICTED: uncharacterized protein LOC103697684 [Phoenix dactylifera]	--	SubName: Full=uncharacterized protein LOC103697684 {ECO:0000313|RefSeq:XP_008777817.1};	--	--	--
DN141500_c1_g1	FALSE	TRUE	TRUE	--	--	--	--	--	--	--
DN218983_c0_g1	FALSE	TRUE	TRUE	--	hypothetical protein MA16_Dca012984 [Dendrobium catenatum]	--	SubName: Full=Uncharacterized protein {ECO:0000313|EMBL:PKU67123.1};	--	--	Surp module
DN124298_c0_g1	FALSE	TRUE	TRUE	--	PREDICTED: uncharacterized protein LOC105034737 [Elaeis guineensis]	RecName: Full=Basic secretory protease {ECO:0000303|PubMed:22773449}; EC=3.4.24.- {ECO:0000269|PubMed:22773449}; AltName: Full=Boswellia basic secretory protease {ECO:0000303|PubMed:22773449}; Short=BBSP {ECO:0000303|PubMed:22773449}; Flags: Fragments;	SubName: Full=uncharacterized protein LOC103714784 {ECO:0000313|RefSeq:XP_008800414.1};	--	GO:0046872,metal ion binding; GO:0008237,metallopeptidase activity	Peptidase of plants and bacteria
DN131591_c0_g2	FALSE	FALSE	TRUE	--	non-specific lipid-transfer protein A-like [Ananas comosus]	--	SubName: Full=Bifunctional inhibitor/lipid-transfer protein/seed storage 2S albumin superfamily protein, putative {ECO:0000313|EMBL:EOX95724.1};	--	GO:0008289,lipid binding; GO:0006869,lipid transport	--
DN136203_c2_g1	FALSE	FALSE	TRUE	K21867 potassium channel | (RefSeq) potassium channel AKT2 (A)	PREDICTED: potassium channel AKT2 [Phoenix dactylifera]	RecName: Full=Potassium channel AKT2;	SubName: Full=potassium channel AKT2 {ECO:0000313|RefSeq:XP_017697200.1};	K+-channel ERG and related proteins, contain PAS/PAC sensor domain	GO:0005887,integral component of plasma membrane; GO:0005249,voltage-gated potassium channel activity; GO:0034765,regulation of ion transmembrane transport; GO:0042391,regulation of membrane potential	Ankyrin repeat
DN128948_c0_g1	FALSE	TRUE	TRUE	--	PREDICTED: uncharacterized protein LOC108996384 [Juglans regia]	--	SubName: Full=uncharacterized protein LOC108996384 {ECO:0000313|RefSeq:XP_018827802.1};	--	--	--
DN141439_c1_g1	FALSE	TRUE	TRUE	K13390 (R,S)-reticuline 7-O-methyltransferase [EC:2.1.1.291] | (RefSeq) (R,S)-reticuline 7-O-methyltransferase (A)	xanthohumol 4'-O-methyltransferase-like [Momordica charantia]	RecName: Full=Xanthohumol 4-O-methyltransferase {ECO:0000305}; EC=2.1.1.339 {ECO:0000269|PubMed:18223037}; AltName: Full=O-methyltransferase 2 {ECO:0000303|PubMed:18223037}; Short=HlOMT2 {ECO:0000303|PubMed:18223037};	SubName: Full=Uncharacterized protein {ECO:0000313|EMBL:PKI52966.1};	Hydroxyindole-O-methyltransferase and related SAM-dependent methyltransferases	GO:0008171,O-methyltransferase activity; GO:0046983,protein dimerization activity	Methyltransferase domain
DN137830_c2_g1	FALSE	TRUE	TRUE	K13456 RPM1-interacting protein 4 | (RefSeq) RPM1-interacting protein 4-like (A)	PREDICTED: RPM1-interacting protein 4 [Musa acuminata subsp. malaccensis]	RecName: Full=RPM1-interacting protein 4;	SubName: Full=Uncharacterized protein {ECO:0000313|EnsemblPlants:GSMUA_Achr6P19830_001};	--	GO:0012505,endomembrane system; GO:0019897,extrinsic component of plasma membrane; GO:0016020,membrane; GO:0005886,plasma membrane; GO:0010204,defense response signaling pathway, resistance gene-independent; GO:0009816,defense response to bacterium, incompatible interaction; GO:0034051,negative regulation of plant-type hypersensitive response; GO:0009626,plant-type hypersensitive response; GO:000…	Cleavage site for pathogenic type III effector avirulence factor Avr
DN139408_c0_g1	FALSE	TRUE	TRUE	K19891 glucan endo-1,3-beta-glucosidase 1/2/3 [EC:3.2.1.39] | (RefSeq) hypothetical protein (A)	glucan endo-1,3-beta-glucosidase 14-like isoform X1 [Asparagus officinalis]	RecName: Full=Glucan endo-1,3-beta-glucosidase 14; EC=3.2.1.39; AltName: Full=(1->3)-beta-glucan endohydrolase 14; Short=(1->3)-beta-glucanase 14; AltName: Full=Beta-1,3-endoglucanase 14; Short=Beta-1,3-glucanase 14; Flags: Precursor;	SubName: Full=glucan endo-1,3-beta-glucosidase 14 {ECO:0000313|RefSeq:XP_008804844.1, ECO:0000313|RefSeq:XP_008804845.1};	--	GO:0046658,anchored component of plasma membrane; GO:0005618,cell wall; GO:0005737,cytoplasm; GO:0005576,extracellular region; GO:0005634,nucleus; GO:0042973,glucan endo-1,3-beta-D-glucosidase activity; GO:0004553,hydrolase activity, hydrolyzing O-glycosyl compounds; GO:0030247,polysaccharide binding; GO:0005975,carbohydrate metabolic process; GO:0071555,cell wall organization; GO:0006952,defense…	Glycosyl hydrolases family 17
DN141023_c3_g1	TRUE	FALSE	TRUE	K04733 interleukin-1 receptor-associated kinase 4 [EC:2.7.11.1] | (RefSeq) LOC109742393; G-type lectin S-receptor-like serine/threonine-protein kinase At1g34300 (A)	pathogenesis-related thaumatin-like protein [Oryza sativa]	RecName: Full=Alpha-amylase/trypsin inhibitor; AltName: Full=Antifungal protein;	SubName: Full=Pathogenesis-related thaumatin-like protein {ECO:0000313|EMBL:AAB53367.1};	--	GO:0004867,serine-type endopeptidase inhibitor activity; GO:0050832,defense response to fungus; GO:0031640,killing of cells of other organism	Thaumatin family
DN136361_c0_g1	FALSE	TRUE	TRUE	K20240 spermidine dicoumaroyl transferase [EC:2.3.1.249] | (RefSeq) acyl transferase 5 (A)	PREDICTED: acyl transferase 5-like [Elaeis guineensis]	RecName: Full=Acyl transferase 9 {ECO:0000305}; Short=OsAT9 {ECO:0000303|PubMed:23391577}; EC=2.3.1.- {ECO:0000305};	SubName: Full=3'-N-debenzoyl-2'-deoxytaxol N-benzoyltransferase-like {ECO:0000313|RefSeq:XP_008809018.1};	--	GO:0016410,N-acyltransferase activity	Transferase family
DN141091_c4_g1	FALSE	FALSE	TRUE	K14209 solute carrier family 36 (proton-coupled amino acid transporter) | (RefSeq) lysine histidine transporter-like 1 (A)	PREDICTED: proline transporter 2-like [Musa acuminata subsp. malaccensis]	RecName: Full=Probable proline transporter 2;	SubName: Full=Uncharacterized protein {ECO:0000313|EnsemblPlants:GSMUA_Achr11P08780_001};	Amino acid transporters	GO:0016021,integral component of membrane; GO:0005886,plasma membrane; GO:0015171,amino acid transmembrane transporter activity; GO:0003333,amino acid transmembrane transport	Transmembrane amino acid transporter protein
DN141387_c0_g3	FALSE	TRUE	TRUE	K19861 benzyl alcohol O-benzoyltransferase [EC:2.3.1.196 2.3.1.232] | (RefSeq) benzyl alcohol O-benzoyltransferase-like (A)	Transferase [Macleaya cordata]	RecName: Full=Benzyl alcohol O-benzoyltransferase; EC=2.3.1.196; AltName: Full=Benzoyl coenzyme A:benzyl alcohol benzoyl transferase;	SubName: Full=Transferase {ECO:0000313|EMBL:OVA18375.1};	--	GO:0016747,transferase activity, transferring acyl groups other than amino-acyl groups	Transferase family
DN135483_c2_g1	FALSE	TRUE	TRUE	K09422 transcription factor MYB, plant | (RefSeq) myb-related protein Myb4 (A)	PREDICTED: myb-related protein Myb4 [Elaeis guineensis]	RecName: Full=Transcription factor MYB14 {ECO:0000303|PubMed:9839469}; AltName: Full=Myb-related protein 14 {ECO:0000303|PubMed:9839469}; Short=AtMYB14 {ECO:0000303|PubMed:9839469}; Short=MYB14At {ECO:0000303|PubMed:9839469};	SubName: Full=myb-related protein Myb4-like {ECO:0000313|RefSeq:XP_008785342.1};	Transcription factor, Myb superfamily	GO:0005634,nucleus; GO:0003700,DNA-binding transcription factor activity; GO:0000981,DNA-binding transcription factor activity, RNA polymerase II-specific; GO:0043565,sequence-specific DNA binding; GO:0001135,RNA polymerase II transcription regulator recruiting activity; GO:0044212,transcription regulatory region DNA binding; GO:0030154,cell differentiation; GO:0045893,positive regulation of tran…	Myb-like DNA-binding domain
DN120009_c0_g1	FALSE	TRUE	TRUE	--	--	--	--	--	--	--
DN133052_c1_g1	FALSE	TRUE	TRUE	K17871 NADH:ubiquinone reductase (non-electrogenic) [EC:1.6.5.9] | (RefSeq) external alternative NAD(P)H-ubiquinone oxidoreductase B2, mitochondrial-like (A)	PREDICTED: external alternative NAD(P)H-ubiquinone oxidoreductase B3, mitochondrial-like isoform X2 [Elaeis guineensis]	RecName: Full=External alternative NAD(P)H-ubiquinone oxidoreductase B3, mitochondrial; EC=1.6.5.9; AltName: Full=External alternative NADH dehydrogenase NDB3; AltName: Full=NADH:ubiquinone reductase (non-electrogenic) NDB3; Flags: Precursor;	SubName: Full=external alternative NAD(P)H-ubiquinone oxidoreductase B2, mitochondrial-like {ECO:0000313|RefSeq:XP_008793641.1};	NADH-dehydrogenase (ubiquinone)	GO:0005743,mitochondrial inner membrane; GO:0005758,mitochondrial intermembrane space; GO:0005739,mitochondrion; GO:0005777,peroxisome; GO:0005509,calcium ion binding; GO:0016491,oxidoreductase activity; GO:0055114,oxidation-reduction process	EF hand
DN133298_c4_g1	FALSE	TRUE	TRUE	--	LOW QUALITY PROTEIN: interactor of constitutive active ROPs 1-like [Asparagus officinalis]	--	SubName: Full=LOW QUALITY PROTEIN: interactor of constitutive active ROPs 4-like {ECO:0000313|RefSeq:XP_017698908.1};	--	--	Protein of unknown function (DUF724)
DN138027_c0_g1	FALSE	TRUE	TRUE	K19861 benzyl alcohol O-benzoyltransferase [EC:2.3.1.196 2.3.1.232] | (RefSeq) benzyl alcohol O-benzoyltransferase-like (A)	PREDICTED: benzyl alcohol O-benzoyltransferase-like [Phoenix dactylifera]	RecName: Full=Benzyl alcohol O-benzoyltransferase; EC=2.3.1.196; AltName: Full=Benzoyl coenzyme A:benzyl alcohol benzoyl transferase;	SubName: Full=benzyl alcohol O-benzoyltransferase-like {ECO:0000313|RefSeq:XP_008779984.1};	--	GO:0016747,transferase activity, transferring acyl groups other than amino-acyl groups	Transferase family
DN141454_c2_g1	FALSE	TRUE	TRUE	K04733 interleukin-1 receptor-associated kinase 4 [EC:2.7.11.1] | (RefSeq) G-type lectin S-receptor-like serine/threonine-protein kinase At1g11330 isoform X1 (A)	PREDICTED: G-type lectin S-receptor-like serine/threonine-protein kinase B120 [Elaeis guineensis]	RecName: Full=Putative G-type lectin S-receptor-like serine/threonine-protein kinase At1g61610; EC=2.7.11.1; Flags: Precursor;	SubName: Full=G-type lectin S-receptor-like serine/threonine-protein kinase B120 {ECO:0000313|RefSeq:XP_017700717.1};	--	GO:0016021,integral component of membrane; GO:0005886,plasma membrane; GO:0005524,ATP binding; GO:0005516,calmodulin binding; GO:0030246,carbohydrate binding; GO:0004674,protein serine/threonine kinase activity; GO:0006468,protein phosphorylation; GO:0048544,recognition of pollen	PAN domain
DN133273_c0_g2	FALSE	TRUE	TRUE	--	--	--	--	--	--	--
DN135441_c3_g2	FALSE	FALSE	TRUE	K09705 uncharacterized protein | (RefSeq) uncharacterized LOC105042043 (A)	PREDICTED: uncharacterized protein LOC105042043 isoform X3 [Elaeis guineensis]	--	SubName: Full=Uncharacterized protein {ECO:0000313|EMBL:OAY84526.1};	--	--	Cupin superfamily (DUF985)
DN139174_c3_g1	FALSE	FALSE	TRUE	K17500 integrin-linked kinase-associated serine/threonine phosphatase 2C [EC:3.1.3.16] | (RefSeq) probable protein phosphatase 2C 12 (A)	probable protein phosphatase 2C 12 isoform X2 [Amborella trichopoda]	RecName: Full=Probable protein phosphatase 2C 12; Short=AtPP2C12; EC=3.1.3.16;	SubName: Full=Uncharacterized protein {ECO:0000313|EMBL:ERM97143.1};	Serine/threonine protein phosphatase	GO:0005829,cytosol; GO:0046872,metal ion binding; GO:0004722,protein serine/threonine phosphatase activity	--
DN127263_c1_g1	FALSE	TRUE	TRUE	K14495 F-box protein GID2 | (RefSeq) F-box protein GID2-like (A)	PREDICTED: F-box protein GID2-like [Musa acuminata subsp. malaccensis]	RecName: Full=F-box protein GID2; AltName: Full=Protein SLEEPY 1;	SubName: Full=Uncharacterized protein {ECO:0000313|EnsemblPlants:GSMUA_Achr9P22610_001};	--	GO:0005634,nucleus; GO:0019005,SCF ubiquitin ligase complex; GO:0009740,gibberellic acid mediated signaling pathway; GO:0016567,protein ubiquitination; GO:0010162,seed dormancy process; GO:0009845,seed germination	F-box domain
DN136242_c0_g3	FALSE	TRUE	TRUE	K13424 WRKY transcription factor 33 | (RefSeq) probable WRKY transcription factor 26 (A)	WRKY51, partial [Lilium regale]	RecName: Full=Probable WRKY transcription factor 51; AltName: Full=WRKY DNA-binding protein 51;	SubName: Full=WRKY51 {ECO:0000313|EMBL:ASV46350.1}; Flags: Fragment;	--	GO:0005634,nucleus; GO:0003700,DNA-binding transcription factor activity; GO:0043565,sequence-specific DNA binding; GO:0042742,defense response to bacterium; GO:0050832,defense response to fungus; GO:0009867,jasmonic acid mediated signaling pathway; GO:0006351,transcription, DNA-templated	WRKY DNA -binding domain
DN143425_c0_g1	FALSE	TRUE	TRUE	K22395 cinnamyl-alcohol dehydrogenase [EC:1.1.1.195] | (RefSeq) tetrahydrocannabinolic acid synthase-like (A)	PREDICTED: tetrahydrocannabinolic acid synthase-like [Musa acuminata subsp. malaccensis]	RecName: Full=Berberine bridge enzyme-like 23 {ECO:0000303|PubMed:26037923}; Short=AtBBE-like 23 {ECO:0000303|PubMed:26037923}; EC=1.1.1.- {ECO:0000250|UniProtKB:O64743}; Flags: Precursor;	SubName: Full=tetrahydrocannabinolic acid synthase-like {ECO:0000313|RefSeq:XP_008779227.2};	--	GO:0005576,extracellular region; GO:0009505,plant-type cell wall; GO:0050660,flavin adenine dinucleotide binding; GO:0016614,oxidoreductase activity, acting on CH-OH group of donors	FAD binding domain
DN124534_c0_g1	FALSE	TRUE	TRUE	K05359 arogenate/prephenate dehydratase [EC:4.2.1.91 4.2.1.51] | (RefSeq) arogenate dehydratase/prephenate dehydratase 6, chloroplastic-like (A)	arogenate dehydratase/prephenate dehydratase 6, chloroplastic-like [Dendrobium catenatum]	RecName: Full=Arogenate dehydratase/prephenate dehydratase 2, chloroplastic; Short=AtADT2; Short=AtPDT2; EC=4.2.1.51; EC=4.2.1.91; Flags: Precursor;	SubName: Full=Arogenate dehydratase 3, chloroplastic {ECO:0000313|EMBL:PKU78040.1};	Prephenate dehydratase	GO:0009507,chloroplast; GO:0009570,chloroplast stroma; GO:0047769,arogenate dehydratase activity; GO:0004664,prephenate dehydratase activity; GO:0009094,L-phenylalanine biosynthetic process	Prephenate dehydratase
DN131528_c0_g1	FALSE	FALSE	TRUE	K04733 interleukin-1 receptor-associated kinase 4 [EC:2.7.11.1] | (RefSeq) lysM domain receptor-like kinase 3 (A)	PREDICTED: lysM domain receptor-like kinase 3 [Theobroma cacao]	RecName: Full=Protein NRT1/ PTR FAMILY 6.2; Short=AtNPF6.2; AltName: Full=Nitrate transporter 1.4;	SubName: Full=Kinase family protein / peptidoglycan-binding LysM domain-containing protein {ECO:0000313|EMBL:EOY29503.1};	H+/oligopeptide symporter	GO:0016021,integral component of membrane; GO:0015293,symporter activity; GO:0042128,nitrate assimilation; GO:0006857,oligopeptide transport; GO:0009753,response to jasmonic acid; GO:0009611,response to wounding	TMEM154 protein family
DN137012_c0_g1	FALSE	TRUE	TRUE	--	PREDICTED: uncharacterized protein LOC103714925 [Phoenix dactylifera]	--	SubName: Full=uncharacterized protein LOC103714925 {ECO:0000313|RefSeq:XP_008800629.2};	--	--	Divalent cation transporter
DN141530_c0_g1	FALSE	TRUE	TRUE	--	--	--	--	--	--	--
DN143599_c2_g1	FALSE	TRUE	TRUE	K13464 jasmonate ZIM domain-containing protein | (RefSeq) protein TIFY 10a (A)	PREDICTED: protein TIFY 10a [Elaeis guineensis]	RecName: Full=Protein TIFY 10c {ECO:0000305}; Short=OsTIFY10c {ECO:0000303|PubMed:19618278}; AltName: Full=Jasmonate ZIM domain-containing protein 8 {ECO:0000305}; Short=OsJAZ8 {ECO:0000303|PubMed:19618278}; AltName: Full=OsJAZ7 {ECO:0000303|PubMed:21332845};	SubName: Full=Transcription factor {ECO:0000313|EMBL:ADG57906.1}; Flags: Fragment;	--	GO:0005829,cytosol; GO:0005634,nucleus; GO:0003714,transcription corepressor activity; GO:0006952,defense response; GO:1903507,negative regulation of nucleic acid-templated transcription; GO:0031347,regulation of defense response; GO:2000022,regulation of jasmonic acid mediated signaling pathway; GO:0006355,regulation of transcription, DNA-templated; GO:0009611,response to wounding; GO:0006351,tr…	tify domain
DN142518_c1_g1	FALSE	TRUE	TRUE	K04733 interleukin-1 receptor-associated kinase 4 [EC:2.7.11.1] | (RefSeq) MDIS1-interacting receptor like kinase 2-like (A)	PREDICTED: MDIS1-interacting receptor like kinase 2-like [Elaeis guineensis]	RecName: Full=MDIS1-interacting receptor like kinase 2 {ECO:0000303|PubMed:26863186}; Short=AtMIK2 {ECO:0000303|PubMed:26863186}; AltName: Full=Probable LRR receptor-like serine/threonine-protein kinase At4g08850; EC=2.7.11.1 {ECO:0000305}; Flags: Precursor;	SubName: Full=Putative leucine-rich repeat receptor-like protein kinase {ECO:0000313|EMBL:OAY63204.1};	--	GO:0016021,integral component of membrane; GO:0016020,membrane; GO:0005886,plasma membrane; GO:0009506,plasmodesma; GO:0090406,pollen tube; GO:0005524,ATP binding; GO:0004674,protein serine/threonine kinase activity	Fungal protein kinase
DN133827_c0_g1	FALSE	FALSE	TRUE	--	--	--	--	--	--	--
DN141017_c3_g4	FALSE	FALSE	TRUE	K20617 cytochrome P450 family 71 subfamily A | (RefSeq) cytochrome P450 71A1-like (A)	PREDICTED: cytochrome P450 71A1-like [Elaeis guineensis]	RecName: Full=Cytochrome P450 71A1; EC=1.14.-.-; AltName: Full=ARP-2; AltName: Full=CYPLXXIA1;	SubName: Full=cytochrome P450 71A1-like isoform X2 {ECO:0000313|RefSeq:XP_008810925.2};	Cytochrome P450 CYP2 subfamily	GO:0005789,endoplasmic reticulum membrane; GO:0016021,integral component of membrane; GO:0031090,organelle membrane; GO:0020037,heme binding; GO:0005506,iron ion binding; GO:0004497,monooxygenase activity; GO:0016705,oxidoreductase activity, acting on paired donors, with incorporation or reduction of molecular oxygen; GO:0009835,fruit ripening	Cytochrome P450
DN126937_c2_g3	FALSE	TRUE	TRUE	K03676 glutaredoxin 3 | (RefSeq) glutaredoxin-C9-like (A)	PREDICTED: monothiol glutaredoxin-S9-like [Elaeis guineensis]	RecName: Full=Monothiol glutaredoxin-S5;	SubName: Full=monothiol glutaredoxin-S9-like {ECO:0000313|RefSeq:XP_008798271.1};	Glutaredoxin and related proteins	GO:0005737,cytoplasm; GO:0005634,nucleus; GO:0051537,2 iron, 2 sulfur cluster binding; GO:0009055,electron transfer activity; GO:0046872,metal ion binding; GO:0015035,protein disulfide oxidoreductase activity; GO:0045454,cell redox homeostasis	Glutaredoxin
DN139550_c1_g1	FALSE	TRUE	TRUE	K01681 aconitate hydratase [EC:4.2.1.3] | (RefSeq) aconitate hydratase, cytoplasmic (A)	PREDICTED: aconitate hydratase, cytoplasmic [Elaeis guineensis]	RecName: Full=Aconitate hydratase 3, mitochondrial {ECO:0000303|PubMed:25061985}; Short=Aconitase 3 {ECO:0000303|PubMed:25061985}; Short=mACO1 {ECO:0000303|PubMed:24296071}; EC=4.2.1.3 {ECO:0000250|UniProtKB:P19414}; AltName: Full=Citrate hydro-lyase 3 {ECO:0000303|PubMed:25061985}; Flags: Precursor;	RecName: Full=Aconitate hydratase {ECO:0000256|RuleBase:RU361275}; Short=Aconitase {ECO:0000256|RuleBase:RU361275}; EC=4.2.1.3 {ECO:0000256|RuleBase:RU361275};	RNA-binding translational regulator IRP (aconitase superfamily)	GO:0005618,cell wall; GO:0009507,chloroplast; GO:0009570,chloroplast stroma; GO:0005737,cytoplasm; GO:0005829,cytosol; GO:0005739,mitochondrion; GO:0005774,vacuolar membrane; GO:0051539,4 iron, 4 sulfur cluster binding; GO:0003994,aconitate hydratase activity; GO:0005524,ATP binding; GO:0005507,copper ion binding; GO:0006101,citrate metabolic process; GO:0006097,glyoxylate cycle; GO:0006102,isoci…	Aconitase C-terminal domain
DN128727_c6_g1	FALSE	FALSE	TRUE	K07252 dolichyldiphosphatase [EC:3.6.1.43] | (RefSeq) lipid phosphate phosphatase gamma, chloroplastic (A)	PREDICTED: lipid phosphate phosphatase gamma, chloroplastic [Phoenix dactylifera]	RecName: Full=Lipid phosphate phosphatase gamma; Short=AtLPPG; EC=3.1.3.-; AltName: Full=Phosphatidic acid phosphatase gamma; AltName: Full=Plastidic phosphatidic acid phosphatase gamma;	SubName: Full=lipid phosphate phosphatase gamma, chloroplastic {ECO:0000313|RefSeq:XP_008793542.1, ECO:0000313|RefSeq:XP_008793550.1, ECO:0000313|RefSeq:XP_008793559.1};	Dolichyl pyrophosphate phosphatase and related acid phosphatases	GO:0009507,chloroplast; GO:0009706,chloroplast inner membrane; GO:0030176,integral component of endoplasmic reticulum membrane; GO:0047874,dolichyldiphosphatase activity; GO:0008195,phosphatidate phosphatase activity; GO:0006651,diacylglycerol biosynthetic process; GO:0048868,pollen tube development; GO:0006487,protein N-linked glycosylation	Divergent PAP2 family
DN133907_c2_g2	FALSE	TRUE	TRUE	--	--	RecName: Full=Probable transcriptional regulator SLK2; Short=AtSLK2; AltName: Full=Protein SEUSS-like 2;	--	--	GO:0005634,nucleus; GO:0030154,cell differentiation; GO:0009793,embryo development ending in seed dormancy; GO:0048467,gynoecium development; GO:1901001,negative regulation of response to salt stress; GO:0048481,plant ovule development; GO:0047484,regulation of response to osmotic stress; GO:0006355,regulation of transcription, DNA-templated; GO:0010044,response to aluminum ion; GO:0006351,transc…	--
DN134871_c0_g1	FALSE	FALSE	TRUE	K04733 interleukin-1 receptor-associated kinase 4 [EC:2.7.11.1] | (RefSeq) protein kinase 2A, chloroplastic-like isoform X1 (A)	PREDICTED: probable serine/threonine-protein kinase PBL18 [Elaeis guineensis]	RecName: Full=Probable serine/threonine-protein kinase PBL15 {ECO:0000305}; EC=2.7.11.1 {ECO:0000305}; AltName: Full=PBS1-like protein 15 {ECO:0000303|PubMed:20413097};	SubName: Full=probable serine/threonine-protein kinase NAK {ECO:0000313|RefSeq:XP_010253087.1};	Serine/threonine protein kinase	GO:0005886,plasma membrane; GO:0005524,ATP binding; GO:0004675,transmembrane receptor protein serine/threonine kinase activity; GO:0007166,cell surface receptor signaling pathway; GO:0006952,defense response; GO:0006468,protein phosphorylation	Protein kinase domain
DN137638_c0_g2	FALSE	TRUE	TRUE	K14516 ethylene-responsive transcription factor 1 | (RefSeq) ethylene-responsive transcription factor 1B-like (A)	PREDICTED: ethylene-responsive transcription factor 14-like [Musa acuminata subsp. malaccensis]	RecName: Full=Ethylene-responsive transcription factor ERF098;	SubName: Full=Uncharacterized protein {ECO:0000313|EnsemblPlants:GSMUA_Achr1P15350_001};	--	GO:0005634,nucleus; GO:0003677,DNA binding; GO:0003700,DNA-binding transcription factor activity; GO:0009873,ethylene-activated signaling pathway; GO:0010200,response to chitin; GO:0006351,transcription, DNA-templated	AP2 domain
DN134604_c4_g6	FALSE	TRUE	TRUE	K13899 cystatin-C | (RefSeq) cysteine proteinase inhibitor B (A)	cysteine proteinase inhibitor B [Prunus persica]	RecName: Full=Cysteine proteinase inhibitor 10; AltName: Full=Oryzacystatin X; Short=OC-X; AltName: Full=Oryzacystatin-10; Flags: Precursor;	RecName: Full=Cysteine proteinase inhibitor {ECO:0000256|RuleBase:RU362130};	--	GO:0005576,extracellular region; GO:0004869,cysteine-type endopeptidase inhibitor activity; GO:0002020,protease binding; GO:0006952,defense response; GO:2000117,negative regulation of cysteine-type endopeptidase activity	Cystatin domain
DN137778_c1_g1	FALSE	FALSE	TRUE	--	5'-deoxyadenosine deaminase [Ananas comosus]	--	SubName: Full=5'-deoxyadenosine deaminase {ECO:0000313|EMBL:OAY67009.1};	Atrazine chlorohydrolase/guanine deaminase	GO:0016810,hydrolase activity, acting on carbon-nitrogen (but not peptide) bonds	Amidohydrolase family
DN137719_c2_g1	FALSE	TRUE	TRUE	K16815 calcium-independent phospholipase A2-gamma | (RefSeq) hypothetical protein (A)	PREDICTED: patatin-like protein 2 [Phoenix dactylifera]	RecName: Full=Patatin-like protein 2; Short=AtPLP2; EC=3.1.1.-; AltName: Full=Patatin-related phospholipase A IIalpha; Short=pPLAIIa; AltName: Full=Phospholipase A IIA; Short=AtPLAIIA;	RecName: Full=Patatin {ECO:0000256|RuleBase:RU361262}; EC=3.1.1.- {ECO:0000256|RuleBase:RU361262};	Ca2+-independent phospholipase A2	GO:0005737,cytoplasm; GO:0016020,membrane; GO:0047372,acylglycerol lipase activity; GO:0016298,lipase activity; GO:0004620,phospholipase activity; GO:0071456,cellular response to hypoxia; GO:0051607,defense response to virus; GO:0016042,lipid catabolic process; GO:0006629,lipid metabolic process; GO:0031408,oxylipin biosynthetic process; GO:0009626,plant-type hypersensitive response; GO:0046686,r…	Patatin-like phospholipase
DN141847_c0_g4	FALSE	TRUE	TRUE	K13464 jasmonate ZIM domain-containing protein | (RefSeq) LOC109753325; protein TIFY 10b-like (A)	Protein TIFY 10A [Dendrobium catenatum]	RecName: Full=Protein TIFY 10b {ECO:0000305};	SubName: Full=Protein TIFY 10A {ECO:0000313|EMBL:PKU84925.1};	--	GO:0006355,regulation of transcription, DNA-templated; GO:0006351,transcription, DNA-templated	Divergent CCT motif
DN116081_c0_g2	FALSE	TRUE	TRUE	K14638 solute carrier family 15 (peptide/histidine transporter), member 3/4 | (RefSeq) protein NRT1/ PTR FAMILY 2.11-like (A)	PREDICTED: protein NRT1/ PTR FAMILY 2.11-like [Elaeis guineensis]	RecName: Full=Protein NRT1/ PTR FAMILY 2.11; Short=AtNPF2.11; AltName: Full=Nitrate transporter 1.10; AltName: Full=Protein GLUCOSINOLATE TRANSPORTER-2;	SubName: Full=protein NRT1/ PTR FAMILY 2.11-like {ECO:0000313|RefSeq:XP_008807862.1};	H+/oligopeptide symporter	GO:0016021,integral component of membrane; GO:0005886,plasma membrane; GO:0009506,plasmodesma; GO:0090448,glucosinolate:proton symporter activity; GO:1901349,glucosinolate transport; GO:0090449,phloem glucosinolate loading; GO:0080167,response to karrikin	POT family
DN137672_c1_g1	FALSE	FALSE	TRUE	K00847 fructokinase [EC:2.7.1.4] | (RefSeq) probable fructokinase-7 (A)	probable fructokinase-7 [Ananas comosus]	RecName: Full=Probable fructokinase-7; EC=2.7.1.4;	SubName: Full=Fructokinase-1 {ECO:0000313|EMBL:JAT49594.1};	Ribokinase	GO:0005829,cytosol; GO:0005524,ATP binding; GO:0008865,fructokinase activity; GO:0016051,carbohydrate biosynthetic process; GO:0006633,fatty acid biosynthetic process; GO:0006000,fructose metabolic process; GO:0046686,response to cadmium ion; GO:0019252,starch biosynthetic process	pfkB family carbohydrate kinase
DN127601_c0_g1	FALSE	TRUE	TRUE	--	--	--	--	--	--	--
DN133696_c2_g2	FALSE	TRUE	TRUE	--	PREDICTED: uncharacterized protein LOC103987965 [Musa acuminata subsp. malaccensis]	--	SubName: Full=Uncharacterized protein {ECO:0000313|EnsemblPlants:GSMUA_Achr6P16280_001};	--	--	Domain of unknown function (DUF4228)
DN140014_c2_g1	FALSE	FALSE	TRUE	K05941 glutathione gamma-glutamylcysteinyltransferase [EC:2.3.2.15] | (RefSeq) glutathione gamma-glutamylcysteinyltransferase 1-like (A)	PREDICTED: glutathione gamma-glutamylcysteinyltransferase 1-like isoform X1 [Elaeis guineensis]	RecName: Full=Glutathione gamma-glutamylcysteinyltransferase 1; EC=2.3.2.15; AltName: Full=LjPCS1-8R; AltName: Full=Phytochelatin synthase 1;	SubName: Full=Phytochelatin synthases PCS1 {ECO:0000313|EMBL:ALT55649.1};	Phytochelatin synthase	GO:0016756,glutathione gamma-glutamylcysteinyltransferase activity; GO:0046872,metal ion binding; GO:0046938,phytochelatin biosynthetic process; GO:0010038,response to metal ion	Phytochelatin synthase
DN129652_c1_g2	FALSE	TRUE	TRUE	--	uncharacterized protein LOC110027245 [Phalaenopsis equestris]	--	SubName: Full=Uncharacterized protein {ECO:0000313|EMBL:PKA59899.1};	--	--	--
DN139420_c4_g1	FALSE	FALSE	TRUE	--	hypothetical protein ACMD2_14330 [Ananas comosus]	RecName: Full=Chromatin remodeling protein EBS {ECO:0000305}; AltName: Full=Protein EARLY BOLTING IN SHORT DAYS {ECO:0000303|PubMed:11340178};	SubName: Full=Uncharacterized protein {ECO:0000313|EMBL:OAY64203.1};	BAH domain proteins	GO:0000785,chromatin; GO:0005677,chromatin silencing complex; GO:0005634,nucleus; GO:0003682,chromatin binding; GO:0046872,metal ion binding; GO:0035064,methylated histone binding; GO:0000976,transcription regulatory region sequence-specific DNA binding; GO:0006325,chromatin organization; GO:0006342,chromatin silencing; GO:0016569,covalent chromatin modification; GO:0009908,flower development; GO…	BAH domain
DN131387_c5_g1	FALSE	FALSE	TRUE	K01246 DNA-3-methyladenine glycosylase I [EC:3.2.2.20] | (RefSeq) DNA-3-methyladenine glycosylase (A)	PREDICTED: uncharacterized protein LOC105061078 [Elaeis guineensis]	--	SubName: Full=DNA-3-methyladenine glycosylase isoform X1 {ECO:0000313|RefSeq:XP_008788930.1};	--	--	Methyladenine glycosylase
DN139038_c1_g2	FALSE	FALSE	TRUE	K01859 chalcone isomerase [EC:5.5.1.6] | (RefSeq) chalcone--flavonone isomerase (A)	chalcone isomerase [Lilium hybrid cultivar]	RecName: Full=Chalcone--flavonone isomerase; Short=Chalcone isomerase; EC=5.5.1.6;	RecName: Full=Chalcone-flavonone isomerase family protein {ECO:0000256|RuleBase:RU361158};	--	GO:0045430,chalcone isomerase activity; GO:0009813,flavonoid biosynthetic process	Chalcone-flavanone isomerase
DN140478_c2_g1	FALSE	TRUE	TRUE	K20506 tuliposide A-converting enzyme [EC:4.2.99.22] | (RefSeq) tuliposide A-converting enzyme 2, chloroplastic-like (A)	PREDICTED: tuliposide A-converting enzyme 2, chloroplastic-like [Elaeis guineensis]	RecName: Full=Tuliposide A-converting enzyme 1, chloroplastic; Short=TgTCEA1; EC=4.2.99.22; Flags: Precursor;	SubName: Full=tuliposide A-converting enzyme 2, chloroplastic-like {ECO:0000313|RefSeq:XP_008803544.1};	Arylacetamide deacetylase	GO:0009507,chloroplast; GO:0016787,hydrolase activity; GO:0016829,lyase activity; GO:0006952,defense response; GO:0008152,metabolic process	alpha/beta hydrolase fold
DN139695_c7_g1	FALSE	TRUE	TRUE	--	PREDICTED: cell number regulator 10-like [Phoenix dactylifera]	RecName: Full=Cell number regulator 10; AltName: Full=ZmCNR10;	SubName: Full=cell number regulator 10-like {ECO:0000313|RefSeq:XP_008789254.1};	--	GO:0016021,integral component of membrane	PLAC8 family
DN130602_c4_g2	FALSE	TRUE	TRUE	K20989 urea-proton symporter | (RefSeq) urea-proton symporter DUR3 (A)	PREDICTED: urea-proton symporter DUR3 [Elaeis guineensis]	RecName: Full=Urea-proton symporter DUR3; Short=AtDUR3; AltName: Full=High-affinity urea active transporter DUR3;	SubName: Full=urea-proton symporter DUR3 {ECO:0000313|RefSeq:XP_008800009.1};	Urea transporter	GO:0005887,integral component of plasma membrane; GO:0005886,plasma membrane; GO:0015293,symporter activity; GO:0015204,urea transmembrane transporter activity; GO:0006995,cellular response to nitrogen starvation; GO:0071918,urea transmembrane transport	Sodium:solute symporter family
DN141734_c0_g4	FALSE	TRUE	TRUE	K08678 UDP-glucuronate decarboxylase [EC:4.1.1.35] | (RefSeq) UDP-glucuronic acid decarboxylase 2 (A)	PREDICTED: UDP-glucuronic acid decarboxylase 2 isoform X2 [Elaeis guineensis]	RecName: Full=UDP-glucuronic acid decarboxylase 2; EC=4.1.1.35; AltName: Full=UDP-XYL synthase 2; AltName: Full=UDP-glucuronate decarboxylase 2; Short=UGD; Short=UXS-2; AltName: Full=dTDP-glucose 4-6-dehydratase homolog D18;	SubName: Full=UDP-glucuronic acid decarboxylase 2 {ECO:0000313|RefSeq:XP_008789858.1};	dTDP-glucose 4-6-dehydratase/UDP-glucuronic acid decarboxylase	GO:0005768,endosome; GO:0005794,Golgi apparatus; GO:0032580,Golgi cisterna membrane; GO:0000139,Golgi membrane; GO:0016021,integral component of membrane; GO:0016020,membrane; GO:0005886,plasma membrane; GO:0005802,trans-Golgi network; GO:0008460,dTDP-glucose 4,6-dehydratase activity; GO:0070403,NAD+ binding; GO:0048040,UDP-glucuronate decarboxylase activity; GO:0042732,D-xylose metabolic process…	3-beta hydroxysteroid dehydrogenase/isomerase family
DN127422_c0_g1	FALSE	TRUE	TRUE	K10206 LL-diaminopimelate aminotransferase [EC:2.6.1.83] | (RefSeq) aminotransferase ALD1 homolog (A)	PREDICTED: aminotransferase ALD1 homolog [Elaeis guineensis]	RecName: Full=Probable LL-diaminopimelate aminotransferase, chloroplastic; Short=DAP-AT; Short=DAP-aminotransferase; Short=LL-DAP-aminotransferase; EC=2.6.1.83; Flags: Precursor;	SubName: Full=aminotransferase ALD1 homolog {ECO:0000313|RefSeq:XP_008798447.1};	Kynurenine aminotransferase, glutamine transaminase K	GO:0009507,chloroplast; GO:0010285,L,L-diaminopimelate aminotransferase activity; GO:0030170,pyridoxal phosphate binding; GO:0009089,lysine biosynthetic process via diaminopimelate	Allinase
DN123626_c0_g1	FALSE	TRUE	TRUE	K13508 glycerol-3-phosphate acyltransferase [EC:2.3.1.15 2.3.1.198] | (RefSeq) glycerol-3-phosphate acyltransferase 1-like (A)	PREDICTED: glycerol-3-phosphate acyltransferase 1-like [Musa acuminata subsp. malaccensis]	RecName: Full=Glycerol-3-phosphate acyltransferase 1; Short=AtGPAT1; EC=2.3.1.15;	SubName: Full=Uncharacterized protein {ECO:0000313|EnsemblPlants:GSMUA_Achr8P27070_001};	--	GO:0016021,integral component of membrane; GO:0016020,membrane; GO:0005739,mitochondrion; GO:0090447,glycerol-3-phosphate 2-O-acyltransferase activity; GO:0004366,glycerol-3-phosphate O-acyltransferase activity; GO:0016791,phosphatase activity; GO:0102420,sn-1-glycerol-3-phosphate C16:0-DCA-CoA acyl transferase activity; GO:0016024,CDP-diacylglycerol biosynthetic process; GO:0010143,cutin biosynt…	Acyltransferase
DN143699_c5_g3	FALSE	TRUE	TRUE	K04733 interleukin-1 receptor-associated kinase 4 [EC:2.7.11.1] | (RefSeq) G-type lectin S-receptor-like serine/threonine-protein kinase At1g34300 (A)	hypothetical protein VIGAN_02313500 [Vigna angularis var. angularis]	RecName: Full=Rust resistance kinase Lr10 {ECO:0000312|EMBL:AAC49629.1}; EC=2.7.11.1; AltName: Full=Probable receptor-like serine/threonine-protein kinase LRK10; Flags: Precursor;	SubName: Full=Uncharacterized protein {ECO:0000313|EMBL:BAT80156.1};	Serine/threonine protein kinase	GO:0016021,integral component of membrane; GO:0005886,plasma membrane; GO:0005524,ATP binding; GO:0004674,protein serine/threonine kinase activity	Protein tyrosine kinase
DN134170_c2_g4	FALSE	TRUE	TRUE	K00472 prolyl 4-hydroxylase [EC:1.14.11.2] | (RefSeq) probable prolyl 4-hydroxylase 3 (A)	probable prolyl 4-hydroxylase 3 [Asparagus officinalis]	RecName: Full=Probable prolyl 4-hydroxylase 3 {ECO:0000305}; Short=AtP4H3 {ECO:0000303|Ref.5}; EC=1.14.11.2 {ECO:0000305};	SubName: Full=probable prolyl 4-hydroxylase 3 isoform X2 {ECO:0000313|RefSeq:XP_008809398.1};	Prolyl 4-hydroxylase alpha subunit	GO:0005789,endoplasmic reticulum membrane; GO:0005768,endosome; GO:0005794,Golgi apparatus; GO:0016021,integral component of membrane; GO:0005802,trans-Golgi network; GO:0005506,iron ion binding; GO:0031418,L-ascorbic acid binding; GO:0004656,procollagen-proline 4-dioxygenase activity	2OG-Fe(II) oxygenase superfamily
DN139367_c0_g1	FALSE	TRUE	TRUE	K00942 guanylate kinase [EC:2.7.4.8] | (RefSeq) guanylate kinase 1-like (A)	guanylate kinase [Lilium longiflorum]	RecName: Full=Guanylate kinase 1; Short=OsGK1; EC=2.7.4.8; AltName: Full=GMP kinase 1;	SubName: Full=Guanylate kinase {ECO:0000313|EMBL:AAG12252.1}; EC=2.7.4.8 {ECO:0000313|EMBL:AAG12252.1};	Guanylate kinase	GO:0005829,cytosol; GO:0005634,nucleus; GO:0005524,ATP binding; GO:0004385,guanylate kinase activity	NTPase
DN138295_c0_g1	FALSE	FALSE	TRUE	K22889 trichothecene 3-O-acetyltransferase [EC:2.3.1.-] | (RefSeq) uncharacterized acetyltransferase At3g50280-like (A)	uncharacterized acetyltransferase At3g50280-like [Asparagus officinalis]	RecName: Full=Uncharacterized acetyltransferase At3g50280; EC=2.3.1.-;	SubName: Full=uncharacterized acetyltransferase At3g50280-like {ECO:0000313|RefSeq:XP_008801989.1};	--	GO:0016747,transferase activity, transferring acyl groups other than amino-acyl groups	Transferase family
DN129212_c0_g1	FALSE	TRUE	TRUE	K12135 zinc finger protein CONSTANS | (RefSeq) zinc finger protein CONSTANS isoform X2 (A)	PREDICTED: LOW QUALITY PROTEIN: protein CHLOROPLAST IMPORT APPARATUS 2-like [Phoenix dactylifera]	RecName: Full=Protein CHLOROPLAST IMPORT APPARATUS 2; Flags: Precursor;	SubName: Full=LOW QUALITY PROTEIN: protein CHLOROPLAST IMPORT APPARATUS 2-like {ECO:0000313|RefSeq:XP_008799492.2};	GATA-4/5/6 transcription factors	GO:0009507,chloroplast; GO:0005634,nucleus; GO:0045036,protein targeting to chloroplast; GO:0006355,regulation of transcription, DNA-templated	CCT motif
DN134831_c0_g1	FALSE	TRUE	TRUE	K09377 cysteine and glycine-rich protein | (RefSeq) LIM domain-containing protein WLIM1-like (A)	PREDICTED: LIM domain-containing protein WLIM1-like [Musa acuminata subsp. malaccensis]	RecName: Full=LIM domain-containing protein WLIM1 {ECO:0000305}; AltName: Full=Widely-expressed LIM protein 1 {ECO:0000303|PubMed:11085265}; Short=AtWLIM1;	SubName: Full=Uncharacterized protein {ECO:0000313|EnsemblPlants:GSMUA_Achr9P18250_001};	Regulatory protein MLP and related LIM proteins	GO:0005737,cytoplasm; GO:0005856,cytoskeleton; GO:0005886,plasma membrane; GO:0051015,actin filament binding; GO:0046872,metal ion binding; GO:0003729,mRNA binding; GO:0051017,actin filament bundle assembly	LIM domain
DN131760_c10_g1	FALSE	FALSE	TRUE	--	PREDICTED: uncharacterized protein LOC103980291 isoform X1 [Musa acuminata subsp. malaccensis]	--	SubName: Full=Uncharacterized protein {ECO:0000313|EnsemblPlants:GSMUA_Achr4P02070_001};	--	--	Plant pleckstrin homology-like region
DN131110_c0_g3	FALSE	TRUE	TRUE	--	uncharacterized protein LOC109719070 [Ananas comosus]	--	SubName: Full=Uncharacterized protein {ECO:0000313|EMBL:OAY66229.1};	--	GO:0016021,integral component of membrane	Hypoxia induced protein conserved region
DN142799_c0_g6	FALSE	TRUE	TRUE	K04515 calcium/calmodulin-dependent protein kinase (CaM kinase) II [EC:2.7.11.17] | (RefSeq) phosphoenolpyruvate carboxylase kinase 2 (A)	PREDICTED: phosphoenolpyruvate carboxylase kinase 1-like isoform X1 [Elaeis guineensis]	RecName: Full=Phosphoenolpyruvate carboxylase kinase 1; Short=AtPPCK1; EC=2.7.11.1;	SubName: Full=phosphoenolpyruvate carboxylase kinase 2-like {ECO:0000313|RefSeq:XP_008791584.1};	Ca2+/calmodulin-dependent protein kinase, EF-Hand protein superfamily	GO:0005737,cytoplasm; GO:0005634,nucleus; GO:0005524,ATP binding; GO:0009931,calcium-dependent protein serine/threonine kinase activity; GO:0005516,calmodulin binding; GO:0004683,calmodulin-dependent protein kinase activity; GO:0004674,protein serine/threonine kinase activity; GO:0035556,intracellular signal transduction; GO:0018105,peptidyl-serine phosphorylation; GO:0046777,protein autophosphor…	Phosphotransferase enzyme family
DN141592_c0_g2	FALSE	FALSE	TRUE	K00660 chalcone synthase [EC:2.3.1.74] | (RefSeq) chalcone synthase 1 (A)	chalcone synthase [Lilium hybrid division VII]	RecName: Full=Chalcone synthase 3; EC=2.3.1.74; AltName: Full=Naringenin-chalcone synthase 3;	SubName: Full=Chalcone synthase {ECO:0000313|EMBL:AAD49353.1};	--	GO:0016210,naringenin-chalcone synthase activity; GO:0009813,flavonoid biosynthetic process	Chalcone and stilbene synthases, N-terminal domain
DN136931_c0_g2	FALSE	TRUE	TRUE	K13495 cis-zeatin O-glucosyltransferase [EC:2.4.1.215] | (RefSeq) putative cis-zeatin O-glucosyltransferase (A)	PREDICTED: putative cis-zeatin O-glucosyltransferase [Elaeis guineensis]	RecName: Full=Zeatin O-glucosyltransferase; EC=2.4.1.203; AltName: Full=Trans-zeatin O-beta-D-glucosyltransferase;	RecName: Full=Glycosyltransferase {ECO:0000256|RuleBase:RU362057}; EC=2.4.1.- {ECO:0000256|RuleBase:RU362057};	UDP-glucuronosyl and UDP-glucosyl transferase	GO:0050403,trans-zeatin O-beta-D-glucosyltransferase activity; GO:0050404,zeatin O-beta-D-xylosyltransferase activity; GO:0009690,cytokinin metabolic process; GO:0048439,flower morphogenesis; GO:0009965,leaf morphogenesis; GO:0045926,negative regulation of growth; GO:0006486,protein glycosylation; GO:0010380,regulation of chlorophyll biosynthetic process; GO:0010083,regulation of vegetative meris…	Glycosyltransferase family 28 C-terminal domain
DN142538_c3_g2	FALSE	TRUE	TRUE	--	--	--	--	--	--	--
DN129057_c0_g1	FALSE	TRUE	TRUE	K16297 serine carboxypeptidase-like clade II [EC:3.4.16.-] | (RefSeq) serine carboxypeptidase-like 34 (A)	PREDICTED: serine carboxypeptidase-like 34 [Elaeis guineensis]	RecName: Full=Serine carboxypeptidase-like 34; EC=3.4.16.-; Flags: Precursor;	SubName: Full=Serine carboxypeptidase-like 34 {ECO:0000313|EMBL:PKU73338.1};	Serine carboxypeptidases (lysosomal cathepsin A)	GO:0005576,extracellular region; GO:0009505,plant-type cell wall; GO:0005773,vacuole; GO:0004185,serine-type carboxypeptidase activity; GO:0051603,proteolysis involved in cellular protein catabolic process	Serine carboxypeptidase
DN125363_c0_g1	FALSE	TRUE	TRUE	K07408 cytochrome P450 family 1 subfamily A polypeptide 1 [EC:1.14.14.1] | (RefSeq) cytochrome P450 89A2-like (A)	PREDICTED: cytochrome P450 89A2-like [Elaeis guineensis]	RecName: Full=Cytochrome P450 89A9; EC=1.14.-.-;	SubName: Full=Uncharacterized protein {ECO:0000313|EnsemblPlants:GSMUA_Achr7P06590_001};	Cytochrome P450 CYP2 subfamily	GO:0005789,endoplasmic reticulum membrane; GO:0016021,integral component of membrane; GO:0016020,membrane; GO:0020037,heme binding; GO:0005506,iron ion binding; GO:0016709,oxidoreductase activity, acting on paired donors, with incorporation or reduction of molecular oxygen, NAD(P)H as one donor, and incorporation of one atom of oxygen; GO:0044550,secondary metabolite biosynthetic process	Cytochrome P450
DN137068_c2_g2	FALSE	TRUE	TRUE	K19784 chromate reductase, NAD(P)H dehydrogenase (quinone) | (RefSeq) NADPH:quinone oxidoreductase-like (A)	PREDICTED: NADPH:quinone oxidoreductase-like [Elaeis guineensis]	RecName: Full=NADPH:quinone oxidoreductase; EC=1.6.5.2;	SubName: Full=NADPH:quinone oxidoreductase-like {ECO:0000313|RefSeq:XP_010276653.1};	Predicted flavoprotein	GO:0009507,chloroplast; GO:0009570,chloroplast stroma; GO:0005829,cytosol; GO:0005886,plasma membrane; GO:0010181,FMN binding; GO:0052873,FMN reductase (NADPH) activity; GO:0003955,NAD(P)H dehydrogenase (quinone) activity; GO:0042742,defense response to bacterium; GO:0009735,response to cytokinin; GO:0009651,response to salt stress	Flavodoxin-like fold
DN143939_c0_g1	FALSE	TRUE	TRUE	K04733 interleukin-1 receptor-associated kinase 4 [EC:2.7.11.1] | (RefSeq) LOW QUALITY PROTEIN: G-type lectin S-receptor-like serine/threonine-protein kinase At4g27290 (A)	PREDICTED: receptor-like serine/threonine-protein kinase SD1-8 [Phoenix dactylifera]	RecName: Full=G-type lectin S-receptor-like serine/threonine-protein kinase At4g27290; EC=2.7.11.1; Flags: Precursor;	SubName: Full=receptor-like serine/threonine-protein kinase SD1-8 {ECO:0000313|RefSeq:XP_008778624.1};	--	GO:0005886,plasma membrane; GO:0005524,ATP binding; GO:0005516,calmodulin binding; GO:0030246,carbohydrate binding; GO:0004674,protein serine/threonine kinase activity; GO:0006468,protein phosphorylation; GO:0048544,recognition of pollen	PAN-like domain
DN132993_c0_g1	FALSE	FALSE	TRUE	--	--	--	--	--	--	--
DN140091_c2_g1	TRUE	TRUE	TRUE	K08332 vacuolar protein 8 | (RefSeq) hypothetical protein (A)	U-box domain-containing protein 27-like [Dendrobium catenatum]	RecName: Full=U-box domain-containing protein 29; EC=2.3.2.27; AltName: Full=Plant U-box protein 29; AltName: Full=RING-type E3 ubiquitin transferase PUB29 {ECO:0000305};	SubName: Full=U-box domain-containing protein 27 {ECO:0000313|EMBL:PKU84679.1};	--	GO:0009506,plasmodesma; GO:0070696,transmembrane receptor protein serine/threonine kinase binding; GO:0004842,ubiquitin-protein transferase activity; GO:0016567,protein ubiquitination; GO:0010200,response to chitin	Down-regulated in metastasis
DN138057_c3_g5	FALSE	TRUE	TRUE	K13195 cold-inducible RNA-binding protein | (RefSeq) cold-inducible RNA-binding protein (A)	PREDICTED: nucleolin isoform X3 [Elaeis guineensis]	--	SubName: Full=Heterogeneous nuclear ribonucleoprotein Q {ECO:0000313|EMBL:JAT40707.1};	--	GO:0030529,NA; GO:0019013,viral nucleocapsid; GO:0003723,RNA binding	RNA recognition motif. (a.k.a. RRM, RBD, or RNP domain)
DN136421_c1_g1	FALSE	TRUE	TRUE	K18054 2'-deoxymugineic-acid 2'-dioxygenase / mugineic-acid 3-dioxygenase [EC:1.14.11.24 1.14.11.25] | (RefSeq) 2'-deoxymugineic-acid 2'-dioxygenase (A)	PREDICTED: protein DMR6-LIKE OXYGENASE 1-like [Elaeis guineensis]	RecName: Full=Protein DMR6-LIKE OXYGENASE 1 {ECO:0000303|PubMed:25376907}; EC=1.14.11.- {ECO:0000255|PROSITE-ProRule:PRU00805}; AltName: Full=2-oxoglutarate (2OG)-Fe(II) oxygenase-like protein DLO1 {ECO:0000303|PubMed:25376907}; AltName: Full=Protein SENESCENCE-ASSOCIATED GENE 108 {ECO:0000303|PubMed:23959884}; AltName: Full=Salicylate 3-hydroxylase DLO1 {ECO:0000303|PubMed:23959884}; Short=S3H D…	SubName: Full=Uncharacterized protein {ECO:0000313|EnsemblPlants:GSMUA_Achr9P15020_001};	Iron/ascorbate family oxidoreductases	GO:0051213,dioxygenase activity; GO:0046872,metal ion binding; GO:0002229,defense response to oomycetes; GO:0010150,leaf senescence; GO:0009617,response to bacterium; GO:0009620,response to fungus; GO:0002239,response to oomycetes; GO:0009751,response to salicylic acid; GO:0046244,salicylic acid catabolic process	2OG-Fe(II) oxygenase superfamily
DN140610_c0_g2	FALSE	FALSE	TRUE	--	PREDICTED: probable membrane-associated kinase regulator 6 [Elaeis guineensis]	--	SubName: Full=Putative membrane-associated kinase regulator 6 {ECO:0000313|EMBL:PKU74008.1};	--	--	--
DN142197_c0_g2	FALSE	FALSE	TRUE	--	PREDICTED: protein YLS9 [Musa acuminata subsp. malaccensis]	RecName: Full=NDR1/HIN1-like protein 10 {ECO:0000303|PubMed:14666423}; Short=AtNHL10 {ECO:0000305}; AltName: Full=Protein YELLOW-LEAF-SPECIFIC GENE 9 {ECO:0000303|PubMed:11230571};	SubName: Full=Uncharacterized protein {ECO:0000313|EnsemblPlants:GSMUA_Achr9P29680_001};	--	GO:0046658,anchored component of plasma membrane; GO:0009507,chloroplast; GO:0016021,integral component of membrane; GO:0009506,plasmodesma; GO:0004871,NA; GO:0051607,defense response to virus; GO:0010150,leaf senescence; GO:0051707,response to other organism	Late embryogenesis abundant protein
DN125593_c0_g1	FALSE	FALSE	TRUE	--	hypothetical protein POPTR_012G102400v3 [Populus trichocarpa]	RecName: Full=Chitinase 2; EC=3.2.1.14; AltName: Full=Tulip bulb chitinase-2; Short=TBC-2;	SubName: Full=Uncharacterized protein {ECO:0000313|EMBL:EEE96368.1};	--	GO:0008061,chitin binding; GO:0004568,chitinase activity; GO:0006032,chitin catabolic process; GO:0000272,polysaccharide catabolic process	Glycosyl hydrolases family 18
DN135605_c2_g4	FALSE	TRUE	TRUE	K04733 interleukin-1 receptor-associated kinase 4 [EC:2.7.11.1] | (RefSeq) G-type lectin S-receptor-like serine/threonine-protein kinase B120 (A)	G-type lectin S-receptor-like serine/threonine-protein kinase B120 [Asparagus officinalis]	RecName: Full=G-type lectin S-receptor-like serine/threonine-protein kinase B120; EC=2.7.11.1; Flags: Precursor;	SubName: Full=G-type lectin S-receptor-like serine/threonine-protein kinase B120 {ECO:0000313|RefSeq:XP_017696011.1};	--	GO:0016021,integral component of membrane; GO:0005886,plasma membrane; GO:0005524,ATP binding; GO:0005516,calmodulin binding; GO:0030246,carbohydrate binding; GO:0004674,protein serine/threonine kinase activity; GO:0006468,protein phosphorylation; GO:0048544,recognition of pollen	Fungal protein kinase
DN138805_c0_g2	FALSE	TRUE	TRUE	K12309 beta-galactosidase [EC:3.2.1.23] | (RefSeq) beta-galactosidase 2 (A)	PREDICTED: beta-galactosidase 8-like isoform X2 [Elaeis guineensis]	RecName: Full=Beta-galactosidase 8; Short=Lactase 8; EC=3.2.1.23; AltName: Full=Protein AR782; Flags: Precursor;	RecName: Full=Beta-galactosidase {ECO:0000256|RuleBase:RU000675}; EC=3.2.1.23 {ECO:0000256|RuleBase:RU000675}; Flags: Fragment;	Beta-galactosidase	GO:0048046,apoplast; GO:0005618,cell wall; GO:0005773,vacuole; GO:0004565,beta-galactosidase activity; GO:0030246,carbohydrate binding; GO:0005975,carbohydrate metabolic process	Beta-galactosidase jelly roll domain
DN140558_c1_g1	FALSE	FALSE	TRUE	--	hypersensitive-induced response protein-like protein 1 [Cucurbita pepo subsp. pepo]	RecName: Full=Hypersensitive-induced response protein-like protein 1 {ECO:0000305};	SubName: Full=hypersensitive-induced response protein 1 {ECO:0000313|RefSeq:XP_008453177.1, ECO:0000313|RefSeq:XP_008453178.1};	Prohibitins and stomatins of the PID superfamily	--	SPFH domain-Band 7 family
DN143696_c1_g2	FALSE	TRUE	TRUE	K10775 phenylalanine ammonia-lyase [EC:4.3.1.24] | (RefSeq) phenylalanine ammonia-lyase-like (A)	phenylalanine ammonia lyase [Lilium hybrid division I]	RecName: Full=Phenylalanine ammonia-lyase 1; EC=4.3.1.24;	RecName: Full=Phenylalanine ammonia-lyase {ECO:0000256|RuleBase:RU003955}; EC=4.3.1.24 {ECO:0000256|RuleBase:RU003955};	Phenylalanine and histidine ammonia-lyase	GO:0005737,cytoplasm; GO:0045548,phenylalanine ammonia-lyase activity; GO:0009800,cinnamic acid biosynthetic process; GO:0006559,L-phenylalanine catabolic process	Aromatic amino acid lyase
[truncated: 4,933 more rows]
